# Supplementary material for: Defective humoral immunity disrupts bile acid homeostasis which promotes inflammatory disease of the small bowel
Source: Nat Commun. 2022 Jan 26;13:525. doi: 10.1038/s41467-022-28126-w (PMC8792037; doi:10.1038/s41467-022-28126-w)
Supplement: Supplementary file 3 — Supplementary Data 1 [file 41467_2022_28126_MOESM3_ESM.xlsx]

## Sheet: BT-WTvsBSHnull_SI
Concentration [µM]
Plate Bar Code	Sample Bar Code	Sample Type	Genotype	Treatment	Sample Identification	Species	Material	Customer Sample Identification	Well Position	Sample Volume	Run Number	Injection Number	CA	CDCA	DCA	UDCA	HDCA	LCA	MCA(a)	MCA(b)	MCA(o)	GCA	GCDCA	GDCA	GLCA	GUDCA	TCA	TCDCA	TDCA	TLCA	TMCA(a+b)	TUDCA
1034741866-1	1034741469	Sample		bsh-null-B.theta	CD248	mouse	Small intesti<LODl lumi<LODl content	52541	3	10	1	1 (-)	492	28.9	41.3	26.5	23.3	<LOD	18.9	97.2	49.5	14	0.45	0.435	<LOD	1.75	148	8	5.08	0.053	780	74.2
1034741866-1	1034741473	Sample		bsh-null-B.theta	CD249	mouse	Small intesti<LODl lumi<LODl content	52542	15	10	1	1 (-)	432	10	12.1	0.985	4.36	<LOD	4.86	15.6	4.54	11.3	0.357	0.239	<LOD	0.493	231	117	69.4	0.758	854	180
1034741866-1	1034741488	Sample		bsh-null-B.theta	CD250	mouse	Small intesti<LODl lumi<LODl content	52543	27	10	1	1 (-)	584	13.9	31.2	21.4	15.1	<LOD	49.1	169	103	6.78	0.178	0.255	<LOD	0.954	79.8	2.2	1.33	0.081	823	66
1034741866-1	1034741492	Sample		bsh-null-B.theta	CD251	mouse	Small intesti<LODl lumi<LODl content	52544	39	10	1	1 (-)	548	29.7	34.6	20.5	13.5	0.067	26.6	107	65.4	11.5	0.398	0.304	<LOD	1.28	201	11.8	4.78	0.194	882	108
1034741866-1	1034741503	Sample		bsh-null-B.theta	CD252	mouse	Small intesti<LODl lumi<LODl content	52545	51	10	1	1 (-)	549	41.1	38.7	53.4	24.8	0.24	51.9	166	99.9	13	0.426	0.368	<LOD	1.9	85.1	3.4	1.69	0.098	784	66.5
1034741866-1	1034741518	Sample		bsh-null-B.theta	CD254	mouse	Small intesti<LODl lumi<LODl content	52546	63	10	1	1 (-)	415	34.7	74.4	49.2	46.5	0.474	68.3	131	27.1	25	0.644	0.676	0.014	0.776	232	68.8	57.7	1.88	888	160
1034741866-1	1034741522	Sample		bsh-null-B.theta	CD255	mouse	Small intesti<LODl lumi<LODl content	52547	75	10	1	1 (-)	447	105	101	56.3	40.6	0.829	77.4	156	25	33.8	1.53	1.49	0.01	1.79	222	33	21.2	1.1	835	101
1034741866-1	1034741537	Sample		bsh-null-B.theta	CD256	mouse	Small intesti<LODl lumi<LODl content	52548	87	10	1	1 (-)	450	44.8	41.3	20.8	19	0.053	42.8	72.1	15.4	25	0.627	0.351	<LOD	0.5	221	148	81.3	1.51	888	187
1034741866-1	1034741541	Sample		bsh-null-B.theta	CD257	mouse	Small intesti<LODl lumi<LODl content	52549	4	10	1	1 (-)	298	7.08	18.2	11.4	15.3	0.364	61.6	215	34.9	1.54	<LOD	0.055	0.008	0.094	13.8	1.17	0.815	0.126	377	8.29
1034741866-1	1034741556	Sample		WT-B.theta	CD245	mouse	Small intesti<LODl lumi<LODl content	52550	16	10	1	1 (-)	540	45.2	44.2	28.3	1.79	0.951	201	511	3.47	3.45	0.29	0.192	0.011	0.217	39.5	9.78	3.91	0.724	475	26.9
1034741866-1	1034741561	Sample		WT-B.theta	CD246	mouse	Small intesti<LODl lumi<LODl content	52551	28	10	1	1 (-)	547	50.2	37	39.2	<LOD	1.51	204	577	4.09	5.76	0.325	0.221	<LOD	0.269	39.6	3.24	1.34	0.531	467	13.4
1034741866-1	1034741575	Sample		WT-B.theta	CD247	mouse	Small intesti<LODl lumi<LODl content	52552	40	10	1	1 (-)	476	63.6	35.5	59.8	1.45	1.28	217	619	4.63	4.91	0.348	0.189	0.008	0.344	44.5	7.31	2.17	0.584	454	33.2
1034741866-1	1034741580	Sample		WT-B.theta	CD253	mouse	Small intesti<LODl lumi<LODl content	52553	52	10	1	1 (-)	479	94.3	83.5	64.7	2.96	1.08	194	523	3.98	10.2	0.537	0.397	<LOD	0.495	159	38.2	14.7	1.67	667	83.5
1034741866-1	1034741594	Sample		WT-B.theta	CD258	mouse	Small intesti<LODl lumi<LODl content	52554	64	10	1	1 (-)	495	27.7	32.3	55.5	4.71	0.056	37.6	412	51	21.6	0.619	0.351	<LOD	0.848	237	42.2	10.8	0.331	819	39.5
1034741866-1	1034741605	Sample		WT-B.theta	CD259	mouse	Small intesti<LODl lumi<LODl content	52555	76	10	1	1 (-)	550	15.4	35.5	40	19.8	0.424	110	1016	126	8.7	0.256	0.226	<LOD	0.317	77.6	2.94	0.882	0.059	493	4.97
1034741866-1	1034741610	Sample		WT-B.theta	CD260	mouse	Small intesti<LODl lumi<LODl content	52556	88	10	1	1 (-)	587	12.5	15.3	23.9	15.3	<LOD	84.7	949	131	3.64	0.092	0.077	<LOD	0.205	68.4	1.41	0.246	0.019	337	4.75

## Sheet: WTvsCD19_SI
Concentration [µM]
Plate Bar Code	Sample Bar Code	Sample Type	Sample Identification	Species	Genotype	Customer Sample Identification	Material	Well Position	Sample Volume	Run Number	Injection Number	CA	CDCA	DCA	HDCA	LCA	MCA(a)	MCA(b)	MCA(o)	UDCA	GCA	GCDCA	GDCA	GLCA	GUDCA	TCA	TCDCA	TDCA	TLCA	TMCA(a+b)	TUDCA
1026313573-1	1026313471	Sample	43084	mouse	CD19	HC311	Small intesti<LODl lumi<LODl content	78	10	1	1 (-)	643	23.2	68.1	31.2	0.735	145	265	163	36.8	7.82	0.217	0.427	<LOD	0.238	34.2	1.17	1.37	0.045	49.3	1.55
1026313573-1	1026313486	Sample	43085	mouse	CD19	HC313	Small intesti<LODl lumi<LODl content	90	10	1	1 (-)	597	39	107	55	1.46	241	722	200	111	12.7	0.378	0.936	0.01	0.63	76.8	2.36	6.01	0.151	104	4.66
1026313573-1	1026313521	Sample	43089	mouse	CD19	CD46	Small intesti<LODl lumi<LODl content	43	10	1	1 (-)	559	49.9	22	11.1	0.225	81.5	362	145	35.8	5.1	0.259	0.102	<LOD	0.179	139	7.5	2.31	0.097	89	1.14
1026313573-1	1026313535	Sample	43090	mouse	CD19	CD47	Small intesti<LODl lumi<LODl content	55	10	1	1 (-)	558	51.1	126	21.8	1.15	95.3	471	85.8	67.8	29.3	0.953	1.4	<LOD	0.481	322	31.8	19.4	0.719	461	3.29
1026313573-1	1026313540	Sample	43091	mouse	CD19	CD49	Small intesti<LODl lumi<LODl content	67	10	1	1 (-)	585	63.4	84.3	21	0.348	81.1	409	115	62.8	7	0.248	0.272	<LOD	0.248	105	8.27	7.59	0.285	390	3.54
1026313573-1	1026313554	Sample	43092	mouse	CD19	CD50	Small intesti<LODl lumi<LODl content	79	10	1	1 (-)	515	99.8	103	17.8	1.29	138	573	117	96.5	20.8	1.06	0.885	<LOD	0.628	310	45	20.6	1.1	582	5.61
1026313573-1	1026313569	Sample	43093	mouse	CD19	CD51	Small intesti<LODl lumi<LODl content	91	10	1	1 (-)	606	13.5	29.3	4.54	0.162	24.2	126	15.1	18.5	18.4	0.325	0.446	<LOD	0.642	273	82.8	135	1.19	708	168
1034741866-1	1034741624	Sample	52557	mouse	CD19	CD306	Small intesti<LODl lumi<LODl content	5	10	1	1 (-)	475	6.14	13.6	42.4	1.6	323	665	289	15.1	18.5	0.082	0.187	0.008	0.077	70.5	0.35	0.646	0.056	94.8	0.663
1034741866-1	1034741639	Sample	52558	mouse	CD19	CD305	Small intesti<LODl lumi<LODl content	17	10	1	1 (-)	444	56.9	78.6	56.3	2	260	644	105	117	15.3	0.354	0.571	0.007	0.677	105	4.97	4.86	0.807	430	14.1
1034741866-1	1034741643	Sample	52559	mouse	CD19	CD307	Small intesti<LODl lumi<LODl content	29	10	1	1 (-)	497	20.7	37.3	10.3	<LOD	49.5	121	17.6	18.1	5.71	0.157	0.114	<LOD	0.235	233	51.4	29.7	0.875	801	67.6
1034741866-1	1034741658	Sample	52560	mouse	CD19	CD308	Small intesti<LODl lumi<LODl content	41	10	1	1 (-)	438	7.63	17.8	24.8	0.41	159	486	158	17.1	7.25	0.096	0.192	<LOD	0.114	19.3	0.333	0.526	0.022	42.9	0.676
1034741866-1	1034741662	Sample	52561	mouse	CD19	CD309	Small intesti<LODl lumi<LODl content	53	10	1	1 (-)	529	62.7	85.9	27.3	0.958	112	301	42.1	102	3.25	0.154	0.221	<LOD	0.311	103	22.5	12.7	0.676	448	39.4
1034741866-1	1034741677	Sample	52562	mouse	CD19	CD311	Small intesti<LODl lumi<LODl content	65	10	1	1 (-)	516	6.9	38.1	28.6	0.593	75.7	548	118	23.7	13.7	0.256	0.272	<LOD	0.168	119	4.62	1.3	0.044	213	2.87
1034741866-1	1034741745	Sample	52569	mouse	WT	Wt265	Small intesti<LODl lumi<LODl content	54	10	1	1 (-)	514	9.02	21	34.3	0.733	136	472	306	28.7	1.92	0.195	0.321	<LOD	0.351	127	7.01	8.93	0.198	325	11.3
1034741866-1	1034741750	Sample	52570	mouse	WT	Wt266	Small intesti<LODl lumi<LODl content	66	10	1	1 (-)	504	12.7	34.1	34	0.132	114	331	172	52.1	4.5	0.111	0.148	<LOD	0.422	109	3.99	1.77	0.282	780	24.6
1034741866-1	1034741779	Sample	52572	mouse	WT	Wt274	Small intesti<LODl lumi<LODl content	90	10	1	1 (-)	509	20.9	82	32.9	1.43	239	571	181	63	10.3	0.168	0.603	<LOD	0.333	60.6	1.12	3.45	0.241	332	6.14
1034741866-1	1034741798	Sample	52574	mouse	WT	Wt276	Small intesti<LODl lumi<LODl content	19	10	1	1 (-)	436	35.1	123	20.1	1.59	284	592	187	131	20.7	0.312	1.27	<LOD	0.884	138	2.97	8.83	0.677	337	12.9
1034741866-1	1034741809	Sample	52575	mouse	WT	Wi286	Small intesti<LODl lumi<LODl content	31	10	1	1 (-)	356	84.4	421	89.3	0.596	70.1	89.1	33.2	60.9	31.5	0.577	1.48	<LOD	1.61	179	184	461	4.94	976	224
1034741866-1	1034741813	Sample	52576	mouse	WT	Wi287	Small intesti<LODl lumi<LODl content	43	10	1	1 (-)	454	12.3	71.8	47.3	0.015	34.8	68.2	26.8	24.6	17.6	0.325	0.962	<LOD	0.587	211	72.2	178	1.78	719	106
1034741866-1	1034741828	Sample	52577	mouse	WT	Wi288	Small intesti<LODl lumi<LODl content	55	10	1	1 (-)	455	25	46.9	15	0.12	56.7	179	38.7	18.3	3.89	0.184	0.277	<LOD	0.166	87.4	12.4	8.33	0.401	379	23.8
1034741866-1	1034741832	Sample	52578	mouse	WT	Wi289	Small intesti<LODl lumi<LODl content	67	10	1	1 (-)	410	12	14.9	13.3	0.17	31.5	46.5	12.8	7.21	10.7	0.397	0.224	<LOD	0.524	183	209	146	2.98	731	151
1034741866-1	1034741847	Sample	52579	mouse	WT	Wt292	Small intesti<LODl lumi<LODl content	79	10	1	1 (-)	64.6	0.362	1.9	0.308	0.152	2.36	3.16	1.55	0.282	17.9	0.305	0.459	<LOD	0.526	131	184	312	2.54	688	169
1034741866-1	1034741851	Sample	52580	mouse	WT	Wt297	Small intesti<LODl lumi<LODl content	91	10	1	1 (-)	466	19.5	57.9	50.4	1.45	188	646	179	43.1	12.2	0.152	0.39	<LOD	0.249	73.7	2.34	2.75	0.361	681	4.5
1026313573-1	1026313370	Sample	43074	mouse	WT	WT 26	Small intesti<LODl lumi<LODl content	53	10	1	1 (-)	609	31.3	79.6	16.8	0.365	70	306	52.2	81.7	13.9	0.416	0.856	<LOD	0.92	322	31.6	45.7	0.733	627	44.5
1026313573-1	1026313384	Sample	43075	mouse	WT	WT 27	Small intesti<LODl lumi<LODl content	65	10	1	1 (-)	571	54.3	48.7	15.8	0.276	91.2	271	44.6	84.4	17.2	0.79	0.572	<LOD	1.06	322	72.7	36.4	0.817	643	75.7
1026313573-1	1026313399	Sample	43076	mouse	WT	WT 28	Small intesti<LODl lumi<LODl content	77	10	1	1 (-)	488	24.4	40.5	4.65	0.217	52.4	98.6	35.1	31.5	3.49	0.204	0.188	<LOD	0.252	271	38.8	28.7	0.593	551	54.9
1026313573-1	1026313400	Sample	43077	mouse	WT	WT 29	Small intesti<LODl lumi<LODl content	89	10	1	1 (-)	567	48.7	50.3	24.5	0.638	242	567	168	62.3	8.12	0.335	0.349	<LOD	0.354	68.8	4.81	3.39	0.183	398	3.69
1026313573-1	1026313414	Sample	43078	mouse	WT	WT 30	Small intesti<LODl lumi<LODl content	6	10	1	1 (-)	469	151	213	44.2	0.948	117	290	80.5	122	18.8	0.735	0.832	0.007	1.48	309	98.7	98.9	2.94	626	227
1026313573-1	1026313429	Sample	43079	mouse	WT	WT 31	Small intesti<LODl lumi<LODl content	18	10	1	1 (-)	592	29.7	45.6	13.2	0.779	91.9	221	44.8	52.2	9.94	0.341	0.358	<LOD	0.493	326	53.2	36.2	1.13	593	49.3
1026313573-1	1026313433	Sample	43080	mouse	WT	WT 32	Small intesti<LODl lumi<LODl content	30	10	1	1 (-)	178	2.99	6.3	1.06	0.016	20.7	29.5	12.3	2.1	2.65	0.085	0.089	<LOD	0.093	332	46.7	43.5	0.671	835	48.9
1026313573-1	1026313448	Sample	43081	mouse	WT	WT 33	Small intesti<LODl lumi<LODl content	42	10	1	1 (-)	551	50.8	57.9	14.4	0.39	99.9	246	51.7	57.4	16.2	0.73	0.577	<LOD	0.924	315	94.1	60.7	1.78	632	101
1026313573-1	1026313452	Sample	43082	mouse	WT	WT 34	Small intesti<LODl lumi<LODl content	54	10	1	1 (-)	583	16.1	22.5	2.48	0.13	34.6	66.5	13.3	12.1	11.4	0.428	0.239	<LOD	0.535	320	105	67.5	1.3	766	132
1026313573-1	1026313467	Sample	43083	mouse	WT	WT 35	Small intesti<LODl lumi<LODl content	66	10	1	1 (-)	613	34.6	46.1	4	0.178	69.1	135	22	32	10.7	0.436	0.341	<LOD	0.649	315	97.3	63.4	1.29	644	141

## Sheet: WTvsCD19_Fecal
	Concentration [µM]
Plate Bar Code	Sample Bar Code	Sample Type	Sample Identification	Species	Material	Genotype	Customer Sample Identification	Well Position	Sample Volume	Run Number	Injection Number	CA	CDCA	DCA	HDCA	LCA	MCA(a)	MCA(b)	MCA(o)	UDCA	GCA	GCDCA	GDCA	GLCA	GUDCA	TCA	TCDCA	TDCA	TLCA	TMCA(a+b)	TUDCA
1026313573-1	1026313176	Sample	43054	mouse	feces	WT	WT26	3	10	1	1 (-)	21.3	<LOD	462	34.7	23	85.6	409	528	13.6	0.128	<LOD	0.079	0.071	0.042	1.9	0.111	2.55	0.1	5.21	0.297
1026313573-1	1026313181	Sample	43055	mouse	feces	WT	WT27	15	10	1	1 (-)	1.23	<LOD	146	13.1	21.2	23.2	116	238	4.88	0.077	<LOD	0.034	0.02	0.027	1.02	0.1	0.083	0.002	1.24	0.09
1026313573-1	1026313195	Sample	43056	mouse	feces	WT	WT28	27	10	1	1 (-)	37.1	3.45	445	30.2	34	114	365	689	14.5	0.144	<LOD	0.066	0.067	0.046	2.26	0.285	0.784	0.026	4.04	0.369
1026313573-1	1026313206	Sample	43057	mouse	feces	WT	WT29	39	10	1	1 (-)	7.1	1.28	161	6.1	13.1	23.5	101	125	3.81	0.083	<LOD	0.018	0.014	0.021	0.829	0.142	0.131	0.018	2.04	0.14
1026313573-1	1026313211	Sample	43058	mouse	feces	WT	WT30	51	10	1	1 (-)	7.87	<LOD	190	19.2	14.7	33.1	138	300	6.55	0.1	<LOD	0.036	0.033	0.041	1.31	0.116	0.485	0.018	2.92	0.284
1026313573-1	1026313225	Sample	43059	mouse	feces	WT	WT31	63	10	1	1 (-)	1.56	<LOD	156	14.8	20.1	23	85	209	4.6	0.06	<LOD	0.02	0.018	0.022	0.837	0.081	0.091	<LOD	1.34	0.084
1026313573-1	1026313230	Sample	43060	mouse	feces	WT	WT32	75	10	1	1 (-)	6.16	<LOD	152	15.3	14.7	28.6	106	203	4.41	0.063	<LOD	0.035	0.038	0.024	0.976	0.119	0.655	0.03	2.1	0.168
1026313573-1	1026313244	Sample	43061	mouse	feces	WT	WT33	87	10	1	1 (-)	3.21	<LOD	86.4	8.66	9.95	24.9	104	150	3.49	0.082	<LOD	0.025	0.032	0.014	0.991	0.122	0.237	0.015	1.73	0.127
1026313573-1	1026313259	Sample	43062	mouse	feces	WT	WT34	4	10	1	1 (-)	4.43	<LOD	74.3	3.91	12.1	16.2	93.5	91.8	3.01	0.063	<LOD	0.012	0.016	0.014	1.25	0.148	0.137	0.013	2.25	0.168
1026313573-1	1026313263	Sample	43063	mouse	feces	WT	WT35	16	10	1	1 (-)	29.8	1.84	203	14.2	16.9	74.3	329	275	11.2	0.156	<LOD	0.028	0.042	0.03	2.6	0.264	0.749	0.04	5.07	0.344
1026313573-1	1026313278	Sample	43064	mouse	feces	CD19	HC311	28	10	1	1 (-)	3.93	<LOD	63.6	3.08	1.53	8.12	25.7	53.9	1.19	0.029	<LOD	0.034	0.016	0.018	0.481	0.058	0.078	<LOD	0.896	0.062
1026313573-1	1026313282	Sample	43065	mouse	feces	CD19	HC313	40	10	1	1 (-)	1.76	<LOD	288	34.7	24.3	44.8	167	350	7.25	0.114	<LOD	0.061	0.02	0.052	0.521	0.063	0.088	<LOD	1.11	0.078
1026313573-1	1026313327	Sample	43069	mouse	feces	CD19	CD46	88	10	1	1 (-)	1.01	<LOD	43.4	2.64	11.1	3.78	27.5	35.9	1.62	<LOD	<LOD	0.023	0.014	<LOD	2.8	0.19	0.159	<LOD	1.87	0.117
1026313573-1	1026313331	Sample	43070	mouse	feces	CD19	CD47	5	10	1	1 (-)	0.767	<LOD	132	7.93	8.42	6.3	33.6	54.2	1.98	0.012	<LOD	0.019	<LOD	<LOD	0.569	0.043	0.041	<LOD	0.51	0.016
1026313573-1	1026313346	Sample	43071	mouse	feces	CD19	CD49	17	10	1	1 (-)	0.961	<LOD	106	9.64	12.3	8	71.5	119	3.26	0.092	<LOD	<LOD	0.01	0.019	0.727	0.058	0.057	<LOD	1.18	0.059
1026313573-1	1026313351	Sample	43072	mouse	feces	CD19	CD50	29	10	1	1 (-)	25.6	1.95	371	21.8	23.6	79.4	298	272	8.17	0.086	<LOD	0.041	0.042	<LOD	4.44	0.465	0.681	0.034	5.29	0.307
1026313573-1	1026313365	Sample	43073	mouse	feces	CD19	CD51	41	10	1	1 (-)	34	<LOD	613	29.7	29.4	102	598	573	16.1	0.101	<LOD	0.072	0.104	<LOD	4.54	0.215	1.15	0.036	7.51	0.407
