# Supplementary material for: Defective humoral immunity disrupts bile acid homeostasis which promotes inflammatory disease of the small bowel
Source: Nat Commun. 2022 Jan 26;13:525. doi: 10.1038/s41467-022-28126-w (PMC8792037; doi:10.1038/s41467-022-28126-w)
Supplement: Supplementary file 4 — Supplementary Data 2 [file 41467_2022_28126_MOESM4_ESM.xlsx]

## Sheet: Bcelltransfer-ileal-rare-28688
#OTU ID	CD327_WT_B	CD334_WT_B	CD335_WT_B	CD336_KO_B	CD337_WT_B	CD338_WT_B	CD339_KO_B	CD340_KO_B	CD342_KO_B	CD343_KO_B	CD344_KO_B	CD345_KO_B	taxonomy
498e7d5094121b5ff4433f23aa711390	0	0	0	0	0	0	0	7	0	0	0	0	k__Bacteria
a9b24370bdb02a8ee91855de7b8b2813	4341	7254	3228	8120	908	5945	6249	6121	5783	6525	4274	4091	k__Bacteria; p__Actinobacteria; c__Actinobacteria; o__Bifidobacteriales; f__Bifidobacteriaceae; g__Bifidobacterium; s__
93fd637a0f4e7cb5a8f56a1770bfbdde	0	0	0	0	0	4	0	0	0	0	0	0	k__Bacteria; p__Actinobacteria; c__Actinobacteria; o__Bifidobacteriales; f__Bifidobacteriaceae; g__Bifidobacterium; s__
727992952afbbf55406b97e29855c9c2	221	91	36	54	114	131	95	133	90	73	30	151	k__Bacteria; p__Actinobacteria; c__Coriobacteriia; o__Coriobacteriales; f__Coriobacteriaceae; g__; s__
06127cc96b470ea5c6a92494240202ff	354	27	46	46	10	30	52	25	55	47	23	73	k__Bacteria; p__Actinobacteria; c__Coriobacteriia; o__Coriobacteriales; f__Coriobacteriaceae; g__; s__
ed00fb3691748ed4cae9230b19be54c8	122	63	23	47	30	50	20	127	31	26	19	32	k__Bacteria; p__Actinobacteria; c__Coriobacteriia; o__Coriobacteriales; f__Coriobacteriaceae; g__; s__
06538b77450f85903962437f449fa60a	42	48	16	35	42	0	23	72	32	48	0	43	k__Bacteria; p__Actinobacteria; c__Coriobacteriia; o__Coriobacteriales; f__Coriobacteriaceae; g__; s__
f0a3b85336766433b385b8e5d23182d2	109	18	17	23	20	14	16	80	8	16	11	38	k__Bacteria; p__Actinobacteria; c__Coriobacteriia; o__Coriobacteriales; f__Coriobacteriaceae; g__; s__
b18037a224663cf99b188ff37ab195d4	46	18	42	0	14	13	11	60	34	33	20	79	k__Bacteria; p__Actinobacteria; c__Coriobacteriia; o__Coriobacteriales; f__Coriobacteriaceae; g__; s__
90341c9ce791289cc32e350b44807ffb	55	20	24	9	18	24	0	0	0	0	0	54	k__Bacteria; p__Actinobacteria; c__Coriobacteriia; o__Coriobacteriales; f__Coriobacteriaceae; g__; s__
55b60296bc5a7532030150d24d7c2c61	68	10	0	23	0	37	16	17	0	3	0	13	k__Bacteria; p__Actinobacteria; c__Coriobacteriia; o__Coriobacteriales; f__Coriobacteriaceae; g__; s__
0775a8e56bc8da8ef0f0129616be163e	32	5	34	7	0	18	10	3	0	0	6	14	k__Bacteria; p__Actinobacteria; c__Coriobacteriia; o__Coriobacteriales; f__Coriobacteriaceae; g__; s__
dc6ae08657c6ddc998f5ae806ab8934f	16	0	0	0	4	0	8	10	3	9	0	3	k__Bacteria; p__Actinobacteria; c__Coriobacteriia; o__Coriobacteriales; f__Coriobacteriaceae; g__; s__
5bbc37962b69b4f2cf25bbad864f8406	14	7	4	0	0	0	0	0	0	0	0	10	k__Bacteria; p__Actinobacteria; c__Coriobacteriia; o__Coriobacteriales; f__Coriobacteriaceae; g__; s__
af55dfcf7516e6d1d45fa6f16ebc1ca3	0	0	0	0	0	0	0	10	0	0	0	0	k__Bacteria; p__Actinobacteria; c__Coriobacteriia; o__Coriobacteriales; f__Coriobacteriaceae; g__; s__
45384af17f06f549e3357680f19001a1	0	0	0	0	0	0	0	21	0	0	0	0	k__Bacteria; p__Bacteroidetes
2255c4f0f1d9b88ecdf914665b573ce4	0	2	0	0	0	0	0	0	0	0	0	0	k__Bacteria; p__Bacteroidetes; c__Bacteroidia; o__Bacteroidales; f__Rikenellaceae; g__; s__
9a13cbb8e1b12468bf22d6a05aafb0c0	0	2	0	0	0	0	0	0	0	0	0	0	k__Bacteria; p__Bacteroidetes; c__Bacteroidia; o__Bacteroidales; f__Rikenellaceae; g__; s__
daae43be6cf06991f62a085ba8bff3b6	0	0	0	0	5	0	0	0	0	0	0	0	k__Bacteria; p__Bacteroidetes; c__Bacteroidia; o__Bacteroidales; f__S24-7; g__; s__
33ea9f7df7a02a6f06fb9700ed440401	0	114	0	0	0	17	4	169	8	7	12	10	k__Bacteria; p__Bacteroidetes; c__Bacteroidia; o__Bacteroidales; f__S24-7; g__; s__
1930d2ae4018583d606e705beea31bd1	0	0	0	0	0	0	0	4	0	0	0	0	k__Bacteria; p__Bacteroidetes; c__Bacteroidia; o__Bacteroidales; f__S24-7; g__; s__
edc1dfcd54e37069be79c20ae7bfd68f	0	81	0	0	10	0	0	54	0	0	0	20	k__Bacteria; p__Bacteroidetes; c__Bacteroidia; o__Bacteroidales; f__S24-7; g__; s__
129500150cad877075ed12b0c9424282	0	14	0	0	0	0	0	42	0	0	6	0	k__Bacteria; p__Bacteroidetes; c__Bacteroidia; o__Bacteroidales; f__S24-7; g__; s__
e4597f1dce864c29882fa64f616d1a6c	0	0	0	0	0	0	0	0	0	0	14	0	k__Bacteria; p__Bacteroidetes; c__Bacteroidia; o__Bacteroidales; f__S24-7; g__; s__
08a568a23077f42668f7b4b5e0ce437e	0	0	0	0	0	0	0	11	0	0	0	0	k__Bacteria; p__Bacteroidetes; c__Bacteroidia; o__Bacteroidales; f__S24-7; g__; s__
2eb2fe0471e37d54b5e1c47660220ad6	0	0	0	0	0	0	0	0	0	0	0	4	k__Bacteria; p__Bacteroidetes; c__Bacteroidia; o__Bacteroidales; f__S24-7; g__; s__
b9601452981d5393bd6c0ed100a35ff0	0	0	0	0	0	0	0	24	0	0	0	0	k__Bacteria; p__Bacteroidetes; c__Bacteroidia; o__Bacteroidales; f__S24-7; g__; s__
1f3fd62411d77829787c03e7d1e3dabf	0	46	0	0	0	0	0	20	0	0	0	0	k__Bacteria; p__Bacteroidetes; c__Bacteroidia; o__Bacteroidales; f__S24-7; g__; s__
a69c0a328e1b282389062478c5d49c3a	4	17	0	0	7	0	2	13	10	11	6	0	k__Bacteria; p__Bacteroidetes; c__Bacteroidia; o__Bacteroidales; f__S24-7; g__; s__
350fb0a153502ce2dd4fa0cf051d3fbb	0	0	0	0	0	0	0	15	0	0	0	0	k__Bacteria; p__Bacteroidetes; c__Bacteroidia; o__Bacteroidales; f__S24-7; g__; s__
72e530a4206f2e4804d502f4dfca8387	0	2	0	0	0	0	0	0	0	0	0	0	k__Bacteria; p__Bacteroidetes; c__Bacteroidia; o__Bacteroidales; f__S24-7; g__; s__
75c7e84b89affffcf99b13b1781a6b1b	0	0	0	0	0	0	0	12	0	0	0	0	k__Bacteria; p__Bacteroidetes; c__Bacteroidia; o__Bacteroidales; f__S24-7; g__; s__
961c5d882de5835d531672a07df012f3	0	0	0	0	17	0	0	0	0	0	0	0	k__Bacteria; p__Bacteroidetes; c__Bacteroidia; o__Bacteroidales; f__S24-7; g__; s__
fa983c732ae6a092c860b71b774600f3	0	0	0	0	0	0	9	0	0	0	0	0	k__Bacteria; p__Bacteroidetes; c__Bacteroidia; o__Bacteroidales; f__S24-7; g__; s__
6fe5718eaf7485b79aad268059f5c5c3	0	2	0	0	0	0	0	0	0	0	0	0	k__Bacteria; p__Bacteroidetes; c__Bacteroidia; o__Bacteroidales; f__S24-7; g__; s__
df0e3d38eec730326754d8c17a8b8efe	0	18	9	9	0	892	524	827	0	846	9	0	k__Bacteria; p__Firmicutes; c__Bacilli; o__Bacillales; f__Bacillaceae; g__Bacillus; s__cereus
e7dd01d01c0203abc3708549d99e4e9c	0	0	0	0	0	0	0	13	0	0	16	0	k__Bacteria; p__Firmicutes; c__Bacilli; o__Bacillales; f__Staphylococcaceae; g__Staphylococcus; s__
9908fffab7ed4f3bec44cda2f5084d49	0	0	0	0	0	0	0	4	0	0	0	0	k__Bacteria; p__Firmicutes; c__Bacilli; o__Lactobacillales; f__Enterococcaceae; g__Enterococcus; s__
0df6c802966e8670279671824da4f10a	9	0	10	3241	20	3756	1508	0	2899	5175	1228	782	k__Bacteria; p__Firmicutes; c__Bacilli; o__Lactobacillales; f__Lactobacillaceae; g__Lactobacillus; s__
95fdd816723ca482a5caba10bea171c8	375	104	108	2746	553	254	217	657	251	2152	1079	2441	k__Bacteria; p__Firmicutes; c__Bacilli; o__Lactobacillales; f__Lactobacillaceae; g__Lactobacillus; s__
f434bb1f62e53ad7aed6f6ffd2ec039c	0	0	0	624	157	0	0	167	0	512	242	605	k__Bacteria; p__Firmicutes; c__Bacilli; o__Lactobacillales; f__Lactobacillaceae; g__Lactobacillus; s__
d72280f56e6f20c357e5f93c560774f2	0	0	0	439	83	47	21	0	0	0	0	0	k__Bacteria; p__Firmicutes; c__Bacilli; o__Lactobacillales; f__Lactobacillaceae; g__Lactobacillus; s__
2ef1e51ab1cf99a3c6417b05a060830e	43	0	0	1997	0	705	686	9	1080	2270	394	1164	k__Bacteria; p__Firmicutes; c__Bacilli; o__Lactobacillales; f__Lactobacillaceae; g__Lactobacillus; s__reuteri
bd7bb5b11e9ccba1afbf45d9e0d5808a	0	0	0	1379	78	453	471	0	713	1447	217	685	k__Bacteria; p__Firmicutes; c__Bacilli; o__Lactobacillales; f__Lactobacillaceae; g__Lactobacillus; s__reuteri
ff2be076cf928bdf0eb0935b49878911	28	0	13	10	15	0	0	27	20	16	103	0	k__Bacteria; p__Firmicutes; c__Bacilli; o__Lactobacillales; f__Streptococcaceae; g__Streptococcus; s__
50c77a7d7927650d7b1a093e9d2c62de	0	0	2	0	0	0	0	0	0	0	0	0	k__Bacteria; p__Firmicutes; c__Clostridia; o__Clostridiales
77f352b310dc941a969edf6536c2e820	0	0	0	0	0	0	0	1	0	0	0	0	k__Bacteria; p__Firmicutes; c__Clostridia; o__Clostridiales
36d9f553b6f26520e7a6f8671cdde1f5	44	25	24	7	24	0	12	30	43	13	0	39	k__Bacteria; p__Firmicutes; c__Clostridia; o__Clostridiales; f__; g__; s__
91a093473cad95da81d9ebb47d5ef0c5	17	0	0	0	0	0	0	0	0	0	0	0	k__Bacteria; p__Firmicutes; c__Clostridia; o__Clostridiales; f__; g__; s__
0fde62806e4413be1846e836dba2c786	0	0	0	0	0	0	0	2	0	0	0	0	k__Bacteria; p__Firmicutes; c__Clostridia; o__Clostridiales; f__; g__; s__
8273e6e7e9cd8b7401183186d38a7b9d	0	0	0	0	0	0	0	0	0	16	0	0	k__Bacteria; p__Firmicutes; c__Clostridia; o__Clostridiales; f__; g__; s__
76e20c8f5c2a3b813e8e3847a90c68cb	0	0	2	0	0	0	0	0	0	0	0	0	k__Bacteria; p__Firmicutes; c__Clostridia; o__Clostridiales; f__; g__; s__
a828d86ae6b1ae29eea5092499bc99df	0	0	10	0	0	0	0	0	0	0	0	4	k__Bacteria; p__Firmicutes; c__Clostridia; o__Clostridiales; f__[Mogibacteriaceae]; g__; s__
9cf3ece63fb5e5d8a14a81d6ec6f2b7b	353	27	229	2176	300	81	22	468	21	117	50	59	k__Bacteria; p__Firmicutes; c__Clostridia; o__Clostridiales; f__Clostridiaceae; g__Clostridium
721bbde09abf2f51fc7d8caeab5b22f1	0	33	0	0	0	107	45	189	231	91	21	0	k__Bacteria; p__Firmicutes; c__Clostridia; o__Clostridiales; f__Clostridiaceae; g__Clostridium; s__sartagoforme
223141ee97781bbede60bb494d599448	108	38	13	0	0	0	9	7	0	16	0	9	k__Bacteria; p__Firmicutes; c__Clostridia; o__Clostridiales; f__Lachnospiraceae
0570b4a067b34904d37cb5ddc848b221	0	0	10	0	0	0	0	0	0	0	0	0	k__Bacteria; p__Firmicutes; c__Clostridia; o__Clostridiales; f__Lachnospiraceae
924668f542df9de35c2226e4a6cf09bd	0	0	0	0	0	0	0	26	0	0	14	0	k__Bacteria; p__Firmicutes; c__Clostridia; o__Clostridiales; f__Lachnospiraceae; g__; s__
b155d97b79acc3086ce118451afa0124	0	0	0	0	0	0	0	7	17	0	0	9	k__Bacteria; p__Firmicutes; c__Clostridia; o__Clostridiales; f__Lachnospiraceae; g__; s__
ef3a40c4f26b5019887d73ceaaab84f2	54	0	0	0	0	0	0	0	0	0	0	0	k__Bacteria; p__Firmicutes; c__Clostridia; o__Clostridiales; f__Lachnospiraceae; g__; s__
d084b32d5ad7ee012fef1f2de8889355	0	0	2	0	0	0	1	3	0	0	0	0	k__Bacteria; p__Firmicutes; c__Clostridia; o__Clostridiales; f__Lachnospiraceae; g__; s__
d3d5f57b1c8aafeca61afdb1627d2990	23	0	0	0	0	0	0	0	0	0	0	0	k__Bacteria; p__Firmicutes; c__Clostridia; o__Clostridiales; f__Lachnospiraceae; g__; s__
898eb92ef2d1ef893f7d0c383527b44d	0	37	172	0	0	35	48	5	0	0	3	0	k__Bacteria; p__Firmicutes; c__Clostridia; o__Clostridiales; f__Lachnospiraceae; g__; s__
5f1f6453ad88dc836876671d27f97f58	95	41	28	3	0	4	20	3	0	0	18	33	k__Bacteria; p__Firmicutes; c__Clostridia; o__Clostridiales; f__Lachnospiraceae; g__; s__
a6814253a38248cacced10ba5b2e3b1d	0	0	0	0	0	0	0	0	0	12	0	0	k__Bacteria; p__Firmicutes; c__Clostridia; o__Clostridiales; f__Lachnospiraceae; g__; s__
cf875aa5375131a1cd5c9fb01cca5f1e	0	15	67	0	0	0	47	33	26	0	27	50	k__Bacteria; p__Firmicutes; c__Clostridia; o__Clostridiales; f__Lachnospiraceae; g__; s__
e04cb8c96d35fee0e181a15fc4511d0c	0	0	0	0	18	0	0	0	0	0	0	0	k__Bacteria; p__Firmicutes; c__Clostridia; o__Clostridiales; f__Lachnospiraceae; g__; s__
c2ad34addc26f871b36e062f6816d89f	0	0	0	0	0	0	0	0	0	0	20	0	k__Bacteria; p__Firmicutes; c__Clostridia; o__Clostridiales; f__Lachnospiraceae; g__; s__
ca46445779a5e604d678ab58bfdb549a	0	0	0	0	0	0	0	27	0	0	0	0	k__Bacteria; p__Firmicutes; c__Clostridia; o__Clostridiales; f__Lachnospiraceae; g__; s__
bdf27bf0597da52d63064583bb957834	142	0	136	0	0	0	0	32	0	72	17	48	k__Bacteria; p__Firmicutes; c__Clostridia; o__Clostridiales; f__Lachnospiraceae; g__; s__
84977ba94188c5d008f9861e3e14d0a5	0	45	57	28	0	33	42	16	0	0	0	0	k__Bacteria; p__Firmicutes; c__Clostridia; o__Clostridiales; f__Lachnospiraceae; g__; s__
22907d450b79c927e4ffe34a2d09d2aa	68	24	48	0	0	0	38	5	0	0	11	23	k__Bacteria; p__Firmicutes; c__Clostridia; o__Clostridiales; f__Lachnospiraceae; g__; s__
5a483930ae687501d239547148452dec	0	0	0	0	0	0	0	0	0	34	0	0	k__Bacteria; p__Firmicutes; c__Clostridia; o__Clostridiales; f__Lachnospiraceae; g__; s__
e2ca214f7055c2a6eedc54ac7689d169	0	0	65	0	0	0	26	0	0	0	0	0	k__Bacteria; p__Firmicutes; c__Clostridia; o__Clostridiales; f__Lachnospiraceae; g__; s__
ff30b3d451a318cb5fcf4a87f83927ad	0	0	13	0	0	0	0	0	0	0	0	0	k__Bacteria; p__Firmicutes; c__Clostridia; o__Clostridiales; f__Lachnospiraceae; g__; s__
4270101068a437a92d217b75e5c930de	0	0	14	0	0	0	0	0	0	0	0	0	k__Bacteria; p__Firmicutes; c__Clostridia; o__Clostridiales; f__Lachnospiraceae; g__; s__
4ed1b5cf2300afb72f7fb97ec6ff2e9e	0	4	0	0	0	0	0	0	0	0	0	0	k__Bacteria; p__Firmicutes; c__Clostridia; o__Clostridiales; f__Lachnospiraceae; g__; s__
af140e3881d1c74ce8b17a5c8979dfa5	0	0	0	0	0	0	0	1	0	0	0	0	k__Bacteria; p__Firmicutes; c__Clostridia; o__Clostridiales; f__Lachnospiraceae; g__; s__
e046e29a358f4e382dccc33ca22f61ad	51	0	0	0	0	0	0	0	0	0	0	0	k__Bacteria; p__Firmicutes; c__Clostridia; o__Clostridiales; f__Lachnospiraceae; g__; s__
93a6c8e48c3242ede19d1e7ac1a7c9d0	52	0	400	0	0	0	0	0	10	0	0	0	k__Bacteria; p__Firmicutes; c__Clostridia; o__Clostridiales; f__Lachnospiraceae; g__; s__
1970af775bfecdd2ca50180b69989ee0	0	0	18	0	0	0	3	0	7	0	0	0	k__Bacteria; p__Firmicutes; c__Clostridia; o__Clostridiales; f__Lachnospiraceae; g__; s__
b8455681fc92d051fdd023aa62417fb3	0	0	93	88	0	0	47	7	0	0	22	6	k__Bacteria; p__Firmicutes; c__Clostridia; o__Clostridiales; f__Lachnospiraceae; g__; s__
62669fe8cbcac323242a062e3c6a3386	0	0	13	0	0	0	0	0	0	0	0	0	k__Bacteria; p__Firmicutes; c__Clostridia; o__Clostridiales; f__Lachnospiraceae; g__; s__
999ca1b3e1c68acd6ac1d71bea5c3d63	71	0	0	0	0	0	0	0	0	0	0	0	k__Bacteria; p__Firmicutes; c__Clostridia; o__Clostridiales; f__Lachnospiraceae; g__; s__
325ce268c8bbe026198a5ca3dbaad5b9	0	0	3	0	0	0	0	0	0	0	0	0	k__Bacteria; p__Firmicutes; c__Clostridia; o__Clostridiales; f__Lachnospiraceae; g__; s__
9fac45309651b2907fa6715ab127400c	0	0	6	0	0	0	0	0	0	10	0	0	k__Bacteria; p__Firmicutes; c__Clostridia; o__Clostridiales; f__Lachnospiraceae; g__; s__
fded9ff7f54a838e9511e58e26c46064	5	0	0	0	0	0	0	0	0	10	0	0	k__Bacteria; p__Firmicutes; c__Clostridia; o__Clostridiales; f__Lachnospiraceae; g__; s__
0dd0551c0dd279c12d8a31ad016f0a7b	0	0	0	0	0	0	0	0	0	0	0	33	k__Bacteria; p__Firmicutes; c__Clostridia; o__Clostridiales; f__Lachnospiraceae; g__; s__
eb780084d3c5b406ff6ff7a4734850ec	0	0	0	0	0	0	0	0	0	0	14	0	k__Bacteria; p__Firmicutes; c__Clostridia; o__Clostridiales; f__Lachnospiraceae; g__; s__
bf5f9d8270688749d52cb3dfea76b096	0	0	0	0	0	0	0	13	0	0	0	0	k__Bacteria; p__Firmicutes; c__Clostridia; o__Clostridiales; f__Lachnospiraceae; g__; s__
08faf2041b38f0c8f2faa68e7d5edd31	0	0	0	0	0	0	0	0	0	0	0	9	k__Bacteria; p__Firmicutes; c__Clostridia; o__Clostridiales; f__Lachnospiraceae; g__; s__
ea4510a10f5c6a8339f7a26eaefbad39	0	0	23	29	0	0	17	0	0	0	6	0	k__Bacteria; p__Firmicutes; c__Clostridia; o__Clostridiales; f__Lachnospiraceae; g__; s__
deb6cb498b1f0a2e2098d8698813c54b	0	0	5	0	0	0	0	0	0	0	0	2	k__Bacteria; p__Firmicutes; c__Clostridia; o__Clostridiales; f__Lachnospiraceae; g__Blautia; s__
b3b9843bbbe0fbf712a588255088fd4c	356	47	66	14	17	105	126	121	0	48	62	94	k__Bacteria; p__Firmicutes; c__Clostridia; o__Clostridiales; f__Lachnospiraceae; g__Dorea; s__formicigenerans
bc252e0de1c683f043226dd0579e9323	0	0	45	0	0	0	0	63	0	0	0	36	k__Bacteria; p__Firmicutes; c__Clostridia; o__Clostridiales; f__Lachnospiraceae; g__Dorea; s__formicigenerans
675df60bfe10a0076c6359d6ce9e3c6f	85	29	21	0	0	0	0	0	10	0	8	18	k__Bacteria; p__Firmicutes; c__Clostridia; o__Clostridiales; f__Lachnospiraceae; g__Dorea; s__formicigenerans
e335f74033bc634af43ee6baa84fa247	0	0	0	0	0	0	0	0	325	324	575	0	k__Bacteria; p__Firmicutes; c__Clostridia; o__Clostridiales; f__Peptostreptococcaceae; g__; s__
f44404ea806c18f6b05b7cbb4f3e5fd2	0	9	0	0	0	69	0	0	518	518	877	0	k__Bacteria; p__Firmicutes; c__Clostridia; o__Clostridiales; f__Peptostreptococcaceae; g__; s__
a3be2bd1971f2aef436eec816b08252e	0	0	0	0	0	0	0	0	0	0	94	0	k__Bacteria; p__Firmicutes; c__Clostridia; o__Clostridiales; f__Peptostreptococcaceae; g__; s__
bf34422106e5974ddf75216e2c05273c	26	0	0	7	0	0	0	0	0	0	3	0	k__Bacteria; p__Firmicutes; c__Clostridia; o__Clostridiales; f__Ruminococcaceae; g__; s__
c5aad5ebe154556c8422b669638c0745	0	0	0	0	0	0	0	0	0	7	0	0	k__Bacteria; p__Firmicutes; c__Clostridia; o__Clostridiales; f__Ruminococcaceae; g__; s__
958d78a02bef69a795806f97adb117ea	0	0	0	0	0	0	0	11	0	0	0	0	k__Bacteria; p__Firmicutes; c__Clostridia; o__Clostridiales; f__Ruminococcaceae; g__; s__
99ee92e36a3bfda54437f2370facd8c8	0	0	7	0	0	0	0	0	0	0	0	0	k__Bacteria; p__Firmicutes; c__Clostridia; o__Clostridiales; f__Ruminococcaceae; g__; s__
405600e715167b5f59ca7a6438a970e2	0	8	0	0	0	0	0	2	0	9	0	0	k__Bacteria; p__Firmicutes; c__Clostridia; o__Clostridiales; f__Ruminococcaceae; g__; s__
8da18b476b64f6f053647455b6890f80	0	4	0	0	0	0	0	0	0	0	0	0	k__Bacteria; p__Firmicutes; c__Clostridia; o__Clostridiales; f__Ruminococcaceae; g__Oscillospira; s__
a6bed81ae136bbcaf60c91d83befaa68	0	0	0	0	2	3	0	8	0	0	0	0	k__Bacteria; p__Firmicutes; c__Clostridia; o__Clostridiales; f__Ruminococcaceae; g__Ruminococcus; s__
303a7154d796227f169b54201738c2ac	0	0	0	0	0	0	0	0	0	0	3	0	k__Bacteria; p__Firmicutes; c__Clostridia; o__Clostridiales; f__Ruminococcaceae; g__Ruminococcus; s__
e9c22dfef2d86bac6ebbd63be98cea5a	15104	15225	17959	4840	24745	12143	15879	12131	14441	6548	17593	15513	k__Bacteria; p__Firmicutes; c__Erysipelotrichi; o__Erysipelotrichales; f__Erysipelotrichaceae; g__[Eubacterium]; s__biforme
940c5c7f5d291961c87dd25da8580e29	2181	3343	4309	906	1308	2770	435	4538	1729	838	914	1818	k__Bacteria; p__Firmicutes; c__Erysipelotrichi; o__Erysipelotrichales; f__Erysipelotrichaceae; g__[Eubacterium]; s__cylindroides
c7a367ccaea008c01411e8aff088193b	0	301	380	0	131	318	0	921	253	118	129	228	k__Bacteria; p__Firmicutes; c__Erysipelotrichi; o__Erysipelotrichales; f__Erysipelotrichaceae; g__[Eubacterium]; s__cylindroides
6116fd7dc95407952dfa6a8cad835556	0	3	0	0	0	0	0	0	0	0	0	0	k__Bacteria; p__Firmicutes; c__Erysipelotrichi; o__Erysipelotrichales; f__Erysipelotrichaceae; g__Coprobacillus; s__
6dd114eb94d1f3e1b8284f3a7ee83fda	0	0	0	0	0	0	0	14	0	0	3	18	k__Bacteria; p__Proteobacteria; c__Alphaproteobacteria; o__Rickettsiales; f__Rickettsiaceae; g__Rickettsia; s__
7421a0056850e30172e2c541c9215c11	0	5	0	0	0	0	0	24	0	0	0	0	k__Bacteria; p__Proteobacteria; c__Betaproteobacteria; o__Burkholderiales; f__Alcaligenaceae; g__Sutterella; s__
067679c92f17685dbf26a33d5018674e	0	0	0	0	0	0	0	22	0	0	0	27	k__Bacteria; p__Proteobacteria; c__Betaproteobacteria; o__Tremblayales; f__Tremblayaceae; g__; s__
1dacfff5549a7d2494f6a935ea1fb7e8	3687	1006	652	1762	20	583	1589	1008	31	666	468	82	k__Bacteria; p__Proteobacteria; c__Deltaproteobacteria; o__Desulfovibrionales; f__Desulfovibrionaceae; g__Desulfovibrio; s__
2c545231aacaf1d8c6b3f8f8930d4363	0	0	0	0	0	7	0	0	0	0	0	12	k__Bacteria; p__Proteobacteria; c__Deltaproteobacteria; o__Desulfovibrionales; f__Desulfovibrionaceae; g__Desulfovibrio; s__
46edd9a681a1c394007859666f76d477	0	0	0	0	2	0	0	0	0	0	0	0	k__Bacteria; p__Proteobacteria; c__Gammaproteobacteria
945184b6386c192c0066e0a98a154780	0	0	2	0	0	0	8	0	0	0	3	0	k__Bacteria; p__Proteobacteria; c__Gammaproteobacteria; o__Enterobacteriales; f__Enterobacteriaceae
c939ee112ba982665e012437dae05c1e	0	0	0	0	0	0	0	0	0	0	0	5	k__Bacteria; p__Proteobacteria; c__Gammaproteobacteria; o__Enterobacteriales; f__Enterobacteriaceae
2b871a4b047d73093255fa765a5b363e	0	0	0	0	0	0	0	2	0	0	0	0	k__Bacteria; p__Tenericutes; c__Mollicutes; o__RF39; f__; g__; s__
ffac4ec15a9162aa65951455b9652aeb	23	0	0	0	0	0	0	86	0	0	0	3	k__Bacteria; p__TM7; c__TM7-3; o__; f__; g__; s__
90efbf79b027835779101fc55504e842	0	21	5	0	0	0	0	0	0	0	0	0	k__Bacteria; p__TM7; c__TM7-3; o__; f__; g__; s__
410cd9c6d9dc6fd1871accf2172f8e29	0	0	0	0	0	0	3	0	0	0	0	0	k__Bacteria; p__TM7; c__TM7-3; o__; f__; g__; s__
7b28c20e72c6c95b3e604f0849245770	264	435	179	19	16	40	329	108	9	5	24	198	k__Bacteria; p__Verrucomicrobia; c__Verrucomicrobiae; o__Verrucomicrobiales; f__Verrucomicrobiaceae; g__Prosthecobacter; s__

## Sheet: Bcelltransfer-fecal-rare-24002
#OTU ID	CD327_WT_B	CD329_WT_B	CD330_WT_B	CD331_KO_B	CD333_KO_B	CD334_WT_B	CD335_WT_B	CD337_WT_B	CD338_WT_B	CD339_KO_B	CD342_KO_B	CD344_KO_B	CD345_KO_B	CD346_WT_B	taxonomy
a9b24370bdb02a8ee91855de7b8b2813	745	2110	563	727	412	3164	3437	78	554	3121	1410	2459	1218	415	k__Bacteria; p__Actinobacteria; c__Actinobacteria; o__Bifidobacteriales; f__Bifidobacteriaceae; g__Bifidobacterium; s__
7f85e7e90d0ad48ca37cf477ba87e4c4	0	0	0	0	0	0	0	0	0	13	0	0	0	0	k__Bacteria; p__Actinobacteria; c__Actinobacteria; o__Bifidobacteriales; f__Bifidobacteriaceae; g__Bifidobacterium; s__
727992952afbbf55406b97e29855c9c2	115	204	102	108	49	132	147	130	98	85	111	134	110	135	k__Bacteria; p__Actinobacteria; c__Coriobacteriia; o__Coriobacteriales; f__Coriobacteriaceae; g__; s__
06127cc96b470ea5c6a92494240202ff	111	91	17	34	0	20	32	40	0	14	24	20	30	38	k__Bacteria; p__Actinobacteria; c__Coriobacteriia; o__Coriobacteriales; f__Coriobacteriaceae; g__; s__
ed00fb3691748ed4cae9230b19be54c8	21	62	34	42	18	42	0	42	24	0	14	17	0	22	k__Bacteria; p__Actinobacteria; c__Coriobacteriia; o__Coriobacteriales; f__Coriobacteriaceae; g__; s__
06538b77450f85903962437f449fa60a	44	71	32	39	0	30	0	48	24	0	34	34	32	33	k__Bacteria; p__Actinobacteria; c__Coriobacteriia; o__Coriobacteriales; f__Coriobacteriaceae; g__; s__
f0a3b85336766433b385b8e5d23182d2	34	10	38	21	34	17	26	51	13	12	11	28	15	32	k__Bacteria; p__Actinobacteria; c__Coriobacteriia; o__Coriobacteriales; f__Coriobacteriaceae; g__; s__
b18037a224663cf99b188ff37ab195d4	17	47	51	23	22	17	27	66	6	0	23	46	40	33	k__Bacteria; p__Actinobacteria; c__Coriobacteriia; o__Coriobacteriales; f__Coriobacteriaceae; g__; s__
90341c9ce791289cc32e350b44807ffb	53	52	32	47	27	35	28	35	23	0	31	41	37	32	k__Bacteria; p__Actinobacteria; c__Coriobacteriia; o__Coriobacteriales; f__Coriobacteriaceae; g__; s__
55b60296bc5a7532030150d24d7c2c61	18	10	16	0	18	8	0	17	13	7	0	3	9	19	k__Bacteria; p__Actinobacteria; c__Coriobacteriia; o__Coriobacteriales; f__Coriobacteriaceae; g__; s__
0775a8e56bc8da8ef0f0129616be163e	11	21	0	29	15	10	12	19	6	6	6	9	5	13	k__Bacteria; p__Actinobacteria; c__Coriobacteriia; o__Coriobacteriales; f__Coriobacteriaceae; g__; s__
dc6ae08657c6ddc998f5ae806ab8934f	0	0	0	8	0	0	0	0	0	0	0	0	5	0	k__Bacteria; p__Actinobacteria; c__Coriobacteriia; o__Coriobacteriales; f__Coriobacteriaceae; g__; s__
5bbc37962b69b4f2cf25bbad864f8406	6	0	0	0	0	7	0	0	0	0	0	0	0	0	k__Bacteria; p__Actinobacteria; c__Coriobacteriia; o__Coriobacteriales; f__Coriobacteriaceae; g__; s__
bf7348b2028d96bee8686238f2bc5aa2	214	194	174	44	75	163	104	200	204	127	256	146	309	0	k__Bacteria; p__Bacteroidetes
45384af17f06f549e3357680f19001a1	55	55	75	64	38	35	37	35	29	28	16	39	31	48	k__Bacteria; p__Bacteroidetes
eb1d7f519ae360e6e68a2f1520785e5e	11	21	0	0	0	11	24	10	11	0	18	6	11	0	k__Bacteria; p__Bacteroidetes; c__Bacteroidia; o__Bacteroidales
54a43d2113c13203e813d22b17f3f370	209	139	99	210	154	160	116	96	199	77	318	65	126	202	k__Bacteria; p__Bacteroidetes; c__Bacteroidia; o__Bacteroidales; f__[Odoribacteraceae]; g__Odoribacter; s__
7d02f99e2ea00512b055a4e70f84c18b	203	136	39	306	175	157	61	28	93	107	185	62	53	204	k__Bacteria; p__Bacteroidetes; c__Bacteroidia; o__Bacteroidales; f__[Odoribacteraceae]; g__Odoribacter; s__
5292f29cab69c370997bcb039ef68d64	310	88	520	217	138	224	265	1233	445	151	167	174	849	38	k__Bacteria; p__Bacteroidetes; c__Bacteroidia; o__Bacteroidales; f__Bacteroidaceae; g__Bacteroides
938fbbe51af86d1d7ebd6817a0f0bd24	282	842	726	90	107	385	357	370	206	206	665	219	673	558	k__Bacteria; p__Bacteroidetes; c__Bacteroidia; o__Bacteroidales; f__Bacteroidaceae; g__Bacteroides; s__fragilis
47b8d25d69123bc50b9dfd2732d33435	0	250	0	0	0	92	0	89	0	0	175	66	167	0	k__Bacteria; p__Bacteroidetes; c__Bacteroidia; o__Bacteroidales; f__Bacteroidaceae; g__Bacteroides; s__fragilis
40b8234c22d573af32ea02b1db614b02	0	0	134	0	0	0	0	0	0	0	0	0	0	0	k__Bacteria; p__Bacteroidetes; c__Bacteroidia; o__Bacteroidales; f__Bacteroidaceae; g__Bacteroides; s__fragilis
e4ef1c7b616eb842c0ff7a327e83bd76	28	25	101	26	38	49	69	70	46	37	23	68	139	38	k__Bacteria; p__Bacteroidetes; c__Bacteroidia; o__Bacteroidales; f__Porphyromonadaceae; g__Parabacteroides; s__
fdbff060c0adc3184b21540df9bbbee1	222	706	448	36	80	181	215	352	64	186	287	210	595	185	k__Bacteria; p__Bacteroidetes; c__Bacteroidia; o__Bacteroidales; f__Prevotellaceae; g__Prevotella; s__
2255c4f0f1d9b88ecdf914665b573ce4	182	209	260	76	124	225	59	81	89	164	114	62	150	72	k__Bacteria; p__Bacteroidetes; c__Bacteroidia; o__Bacteroidales; f__Rikenellaceae; g__; s__
9a13cbb8e1b12468bf22d6a05aafb0c0	137	248	131	261	278	191	0	136	30	178	7	58	26	182	k__Bacteria; p__Bacteroidetes; c__Bacteroidia; o__Bacteroidales; f__Rikenellaceae; g__; s__
4feb426703234389503a7b994773d50c	38	21	64	45	42	37	21	57	67	50	75	26	93	31	k__Bacteria; p__Bacteroidetes; c__Bacteroidia; o__Bacteroidales; f__Rikenellaceae; g__; s__
ad235b65ccb597f05a96b06c0ad90eee	10	39	67	0	7	8	0	67	8	0	0	16	68	10	k__Bacteria; p__Bacteroidetes; c__Bacteroidia; o__Bacteroidales; f__Rikenellaceae; g__; s__
1eeda6a9e8ebf5b66a6506ec39ce3f2a	27	14	36	17	14	25	0	24	37	0	20	11	36	14	k__Bacteria; p__Bacteroidetes; c__Bacteroidia; o__Bacteroidales; f__Rikenellaceae; g__; s__
daae43be6cf06991f62a085ba8bff3b6	24	105	85	0	0	45	0	0	42	62	143	43	123	119	k__Bacteria; p__Bacteroidetes; c__Bacteroidia; o__Bacteroidales; f__S24-7; g__; s__
5858157a5f3c4bdbc235927eae7ff303	317	684	277	193	101	237	294	448	241	292	370	355	471	460	k__Bacteria; p__Bacteroidetes; c__Bacteroidia; o__Bacteroidales; f__S24-7; g__; s__
610fec3c1f64661f446a6e8270f23d0c	513	297	268	137	213	86	198	794	578	256	457	205	446	411	k__Bacteria; p__Bacteroidetes; c__Bacteroidia; o__Bacteroidales; f__S24-7; g__; s__
33ea9f7df7a02a6f06fb9700ed440401	187	433	98	114	125	558	316	64	98	144	149	328	256	134	k__Bacteria; p__Bacteroidetes; c__Bacteroidia; o__Bacteroidales; f__S24-7; g__; s__
1930d2ae4018583d606e705beea31bd1	58	304	196	50	88	194	240	426	511	78	565	183	665	116	k__Bacteria; p__Bacteroidetes; c__Bacteroidia; o__Bacteroidales; f__S24-7; g__; s__
edc1dfcd54e37069be79c20ae7bfd68f	264	863	312	131	91	348	289	104	65	201	229	233	422	284	k__Bacteria; p__Bacteroidetes; c__Bacteroidia; o__Bacteroidales; f__S24-7; g__; s__
129500150cad877075ed12b0c9424282	347	482	265	51	59	275	97	69	11	88	55	264	144	61	k__Bacteria; p__Bacteroidetes; c__Bacteroidia; o__Bacteroidales; f__S24-7; g__; s__
e4597f1dce864c29882fa64f616d1a6c	126	215	124	100	140	106	110	163	99	211	198	223	190	61	k__Bacteria; p__Bacteroidetes; c__Bacteroidia; o__Bacteroidales; f__S24-7; g__; s__
08a568a23077f42668f7b4b5e0ce437e	144	194	376	22	42	49	317	274	99	0	426	239	490	139	k__Bacteria; p__Bacteroidetes; c__Bacteroidia; o__Bacteroidales; f__S24-7; g__; s__
82b6b13c800633859b139cf0569b4cda	41	28	69	25	36	39	75	165	61	35	240	151	137	70	k__Bacteria; p__Bacteroidetes; c__Bacteroidia; o__Bacteroidales; f__S24-7; g__; s__
0ebb2cf4a2017aeaefadf9ae5062eb62	282	153	81	39	73	0	158	136	64	0	155	147	202	92	k__Bacteria; p__Bacteroidetes; c__Bacteroidia; o__Bacteroidales; f__S24-7; g__; s__
2eb2fe0471e37d54b5e1c47660220ad6	122	188	158	63	97	71	150	179	105	80	202	60	252	133	k__Bacteria; p__Bacteroidetes; c__Bacteroidia; o__Bacteroidales; f__S24-7; g__; s__
b9601452981d5393bd6c0ed100a35ff0	173	440	195	69	0	194	167	55	52	86	106	115	221	137	k__Bacteria; p__Bacteroidetes; c__Bacteroidia; o__Bacteroidales; f__S24-7; g__; s__
1f3fd62411d77829787c03e7d1e3dabf	110	462	157	55	37	195	148	50	40	103	92	63	218	151	k__Bacteria; p__Bacteroidetes; c__Bacteroidia; o__Bacteroidales; f__S24-7; g__; s__
a69c0a328e1b282389062478c5d49c3a	278	91	244	106	79	150	53	333	137	86	280	109	283	277	k__Bacteria; p__Bacteroidetes; c__Bacteroidia; o__Bacteroidales; f__S24-7; g__; s__
350fb0a153502ce2dd4fa0cf051d3fbb	102	180	102	52	42	65	109	84	108	66	152	111	140	114	k__Bacteria; p__Bacteroidetes; c__Bacteroidia; o__Bacteroidales; f__S24-7; g__; s__
72e530a4206f2e4804d502f4dfca8387	63	134	136	72	121	94	86	130	65	40	86	138	226	98	k__Bacteria; p__Bacteroidetes; c__Bacteroidia; o__Bacteroidales; f__S24-7; g__; s__
cb1abf418422e26cfb437c2a36fa1ee9	15	84	37	6	0	46	56	29	23	31	31	40	37	44	k__Bacteria; p__Bacteroidetes; c__Bacteroidia; o__Bacteroidales; f__S24-7; g__; s__
75c7e84b89affffcf99b13b1781a6b1b	37	94	55	0	0	53	0	54	33	0	87	0	84	40	k__Bacteria; p__Bacteroidetes; c__Bacteroidia; o__Bacteroidales; f__S24-7; g__; s__
11bd305099dce16ecd99f2cb50aa2e40	0	48	0	0	0	0	0	71	45	0	71	0	101	37	k__Bacteria; p__Bacteroidetes; c__Bacteroidia; o__Bacteroidales; f__S24-7; g__; s__
39f1b510d3d0f5a6d28609e5a26641a9	31	84	12	0	8	18	26	14	16	0	15	17	19	20	k__Bacteria; p__Bacteroidetes; c__Bacteroidia; o__Bacteroidales; f__S24-7; g__; s__
960aceada5d86b21b6f3c6a38d14822d	0	0	0	0	0	71	0	0	0	0	0	0	0	0	k__Bacteria; p__Bacteroidetes; c__Bacteroidia; o__Bacteroidales; f__S24-7; g__; s__
d3d0b6aba6f97f1ba77a412531587a84	53	48	33	10	16	31	0	32	18	0	0	0	10	65	k__Bacteria; p__Bacteroidetes; c__Bacteroidia; o__Bacteroidales; f__S24-7; g__; s__
bc9e113079c7849f78dc82597208e15e	0	38	0	0	0	0	0	0	0	0	0	0	23	0	k__Bacteria; p__Bacteroidetes; c__Bacteroidia; o__Bacteroidales; f__S24-7; g__; s__
234166274fbb22e38900a26eb84ece58	0	35	10	0	0	0	0	0	0	0	17	13	8	0	k__Bacteria; p__Bacteroidetes; c__Bacteroidia; o__Bacteroidales; f__S24-7; g__; s__
c7bf3c856de8b461d4b1e76424733c91	0	0	0	0	0	0	0	0	0	40	0	0	0	0	k__Bacteria; p__Bacteroidetes; c__Bacteroidia; o__Bacteroidales; f__S24-7; g__; s__
18e45e9d02c9094690d7111281b2bf2e	0	0	0	0	0	2	0	0	0	0	0	0	0	0	k__Bacteria; p__Bacteroidetes; c__Bacteroidia; o__Bacteroidales; f__S24-7; g__; s__
af1983d1c00a8411b86fc13636f4b42c	0	0	0	0	0	0	0	0	0	1	0	0	0	0	k__Bacteria; p__Firmicutes
e86cdf0e36ed51c5b3e13f14c2a46ddf	0	0	0	0	0	1	0	0	0	0	0	0	0	0	k__Bacteria; p__Firmicutes; c__Bacilli
df0e3d38eec730326754d8c17a8b8efe	0	0	0	434	694	258	0	0	2889	2002	0	0	0	1275	k__Bacteria; p__Firmicutes; c__Bacilli; o__Bacillales; f__Bacillaceae; g__Bacillus; s__cereus
0df6c802966e8670279671824da4f10a	0	5	972	14	0	4	13	0	406	462	524	480	300	3335	k__Bacteria; p__Firmicutes; c__Bacilli; o__Lactobacillales; f__Lactobacillaceae; g__Lactobacillus; s__
95fdd816723ca482a5caba10bea171c8	81	167	76	23	0	75	114	177	38	92	127	127	1111	300	k__Bacteria; p__Firmicutes; c__Bacilli; o__Lactobacillales; f__Lactobacillaceae; g__Lactobacillus; s__
f434bb1f62e53ad7aed6f6ffd2ec039c	0	0	0	0	0	0	0	0	0	0	0	0	285	70	k__Bacteria; p__Firmicutes; c__Bacilli; o__Lactobacillales; f__Lactobacillaceae; g__Lactobacillus; s__
2ef1e51ab1cf99a3c6417b05a060830e	13	0	194	11	0	0	0	21	75	133	397	352	474	809	k__Bacteria; p__Firmicutes; c__Bacilli; o__Lactobacillales; f__Lactobacillaceae; g__Lactobacillus; s__reuteri
bd7bb5b11e9ccba1afbf45d9e0d5808a	0	0	115	0	0	0	0	0	53	87	230	209	315	500	k__Bacteria; p__Firmicutes; c__Bacilli; o__Lactobacillales; f__Lactobacillaceae; g__Lactobacillus; s__reuteri
ff2be076cf928bdf0eb0935b49878911	0	0	0	0	0	0	0	0	0	0	0	0	2	0	k__Bacteria; p__Firmicutes; c__Bacilli; o__Lactobacillales; f__Streptococcaceae; g__Streptococcus; s__
f7428585b7cf8d65f206036a5852adab	61	47	404	85	0	4	0	0	0	107	0	33	11	725	k__Bacteria; p__Firmicutes; c__Clostridia; o__Clostridiales
57e11c3559fa2ef79a2702684229e4ba	0	0	0	0	0	6	0	0	0	0	0	0	0	0	k__Bacteria; p__Firmicutes; c__Clostridia; o__Clostridiales
50c77a7d7927650d7b1a093e9d2c62de	5	0	6	0	5	3	0	5	0	0	0	0	0	0	k__Bacteria; p__Firmicutes; c__Clostridia; o__Clostridiales
f1b5d72cafaaea7b61c531cb90452d9c	47	20	76	40	78	17	27	97	86	28	11	19	18	48	k__Bacteria; p__Firmicutes; c__Clostridia; o__Clostridiales
4422afa5e085d3e4373b56dd5c28160d	8	0	19	21	26	0	0	24	15	0	0	0	0	0	k__Bacteria; p__Firmicutes; c__Clostridia; o__Clostridiales
d23bbe506e4ded19e9dd017b65275bab	19	36	18	10	21	10	15	27	8	0	0	7	11	7	k__Bacteria; p__Firmicutes; c__Clostridia; o__Clostridiales
4e1bda045e6ba843353281138c649093	26	0	0	96	0	7	0	0	0	0	0	0	0	0	k__Bacteria; p__Firmicutes; c__Clostridia; o__Clostridiales
7712366f5c76f58cb61bec338e9e4e30	19	21	0	18	12	6	15	18	7	0	8	7	6	8	k__Bacteria; p__Firmicutes; c__Clostridia; o__Clostridiales
77f352b310dc941a969edf6536c2e820	4	0	4	10	8	0	8	5	3	0	0	0	0	2	k__Bacteria; p__Firmicutes; c__Clostridia; o__Clostridiales
2d0bb6d60955af65d5015fb0453df272	16	0	25	20	28	0	0	20	8	0	0	0	0	16	k__Bacteria; p__Firmicutes; c__Clostridia; o__Clostridiales
d7c3ae890ec4975f6c3fb50e9470b940	15	0	12	0	0	0	0	0	0	0	0	0	0	0	k__Bacteria; p__Firmicutes; c__Clostridia; o__Clostridiales
79cd9087bcbeb4c4209f5463e43e6eee	0	0	0	13	0	0	0	0	0	0	0	0	0	0	k__Bacteria; p__Firmicutes; c__Clostridia; o__Clostridiales
b664aba9c5e0e5cc58a311f8ff3d8b0c	0	2	0	0	0	0	0	0	0	0	0	0	0	0	k__Bacteria; p__Firmicutes; c__Clostridia; o__Clostridiales
bd39aaf96c5f712491b85b302eec8ad9	0	0	0	0	0	0	0	0	0	0	0	2	0	0	k__Bacteria; p__Firmicutes; c__Clostridia; o__Clostridiales
5cc4b7ecc86c53d896f8668fb0a30102	0	0	0	0	0	0	0	0	0	4	0	0	0	0	k__Bacteria; p__Firmicutes; c__Clostridia; o__Clostridiales
36d9f553b6f26520e7a6f8671cdde1f5	417	70	350	223	115	428	409	249	198	176	385	60	651	0	k__Bacteria; p__Firmicutes; c__Clostridia; o__Clostridiales; f__; g__; s__
91a093473cad95da81d9ebb47d5ef0c5	16	0	0	23	32	13	0	0	0	18	0	0	0	9	k__Bacteria; p__Firmicutes; c__Clostridia; o__Clostridiales; f__; g__; s__
e5ee1d85ad16f8c94333754ffe9430ff	10	0	0	11	16	10	13	12	12	8	1	0	0	15	k__Bacteria; p__Firmicutes; c__Clostridia; o__Clostridiales; f__; g__; s__
a6b8bcc8499b4128678a3a671a0bd004	120	57	0	30	104	88	157	0	0	0	0	0	0	0	k__Bacteria; p__Firmicutes; c__Clostridia; o__Clostridiales; f__; g__; s__
0fde62806e4413be1846e836dba2c786	28	49	0	18	17	17	12	0	0	0	0	8	13	17	k__Bacteria; p__Firmicutes; c__Clostridia; o__Clostridiales; f__; g__; s__
fced56b8fe3abb5b162d60023e73da20	45	82	0	35	25	24	0	0	0	0	17	19	0	0	k__Bacteria; p__Firmicutes; c__Clostridia; o__Clostridiales; f__; g__; s__
85c902d02faa7542bbb97dc6bae04808	11	0	0	0	0	4	8	0	13	19	14	3	13	7	k__Bacteria; p__Firmicutes; c__Clostridia; o__Clostridiales; f__; g__; s__
e1d34bfaee639f5be81d28b8b33c5e2f	55	0	16	13	20	0	0	35	7	0	0	0	18	14	k__Bacteria; p__Firmicutes; c__Clostridia; o__Clostridiales; f__; g__; s__
c8e34bb10306cd8cc72e42eb1313b7c8	8	22	0	16	0	12	0	0	0	0	0	0	0	0	k__Bacteria; p__Firmicutes; c__Clostridia; o__Clostridiales; f__; g__; s__
fcc58885c1a8654bf710ef3670e09067	16	10	5	2	16	7	8	0	23	0	0	0	0	0	k__Bacteria; p__Firmicutes; c__Clostridia; o__Clostridiales; f__; g__; s__
71388bf0952df19a8fad5f1bfa9d8c43	25	27	0	0	23	4	0	0	0	0	0	0	0	0	k__Bacteria; p__Firmicutes; c__Clostridia; o__Clostridiales; f__; g__; s__
5bdc099119a8cc5ee2c471209aac49e6	0	20	0	27	0	9	0	0	0	0	0	0	0	0	k__Bacteria; p__Firmicutes; c__Clostridia; o__Clostridiales; f__; g__; s__
6312bde5ed1bda468089673f268466fb	0	0	0	0	0	4	0	0	0	0	0	0	0	22	k__Bacteria; p__Firmicutes; c__Clostridia; o__Clostridiales; f__; g__; s__
8273e6e7e9cd8b7401183186d38a7b9d	0	0	0	35	0	0	0	0	0	0	0	0	0	0	k__Bacteria; p__Firmicutes; c__Clostridia; o__Clostridiales; f__; g__; s__
6337b308d49ea78bc68f9100ca6c62b4	6	0	0	5	0	0	0	7	0	0	0	0	0	0	k__Bacteria; p__Firmicutes; c__Clostridia; o__Clostridiales; f__; g__; s__
c6f5c4d8343f60687af5d72396766263	0	0	0	74	0	0	0	0	0	0	0	0	0	0	k__Bacteria; p__Firmicutes; c__Clostridia; o__Clostridiales; f__; g__; s__
78bde97a6e8f259342747f2d608611b2	9	0	0	23	0	0	0	8	0	0	0	5	0	5	k__Bacteria; p__Firmicutes; c__Clostridia; o__Clostridiales; f__; g__; s__
44133ba0a919858947f24b2d9559dff6	0	21	0	0	0	0	0	0	0	0	0	0	0	2	k__Bacteria; p__Firmicutes; c__Clostridia; o__Clostridiales; f__; g__; s__
9fbe497a858ebed7405a6a47445cb08d	0	0	0	0	0	25	0	0	0	0	0	0	0	0	k__Bacteria; p__Firmicutes; c__Clostridia; o__Clostridiales; f__; g__; s__
28f40d53329712ce4db640453b55ec03	8	0	0	0	0	5	0	0	0	0	10	0	0	0	k__Bacteria; p__Firmicutes; c__Clostridia; o__Clostridiales; f__; g__; s__
c0f5347ba9bf78765148e77ea5e6da6c	0	16	0	0	0	0	0	0	0	0	0	0	0	0	k__Bacteria; p__Firmicutes; c__Clostridia; o__Clostridiales; f__; g__; s__
934dcdcb25ead801df5ed7b7c9f1477b	5	0	0	0	0	0	0	4	0	0	1	0	0	0	k__Bacteria; p__Firmicutes; c__Clostridia; o__Clostridiales; f__; g__; s__
992f0b2cc98ca40445e88a98a044838d	0	7	7	9	0	0	0	0	0	0	0	0	0	0	k__Bacteria; p__Firmicutes; c__Clostridia; o__Clostridiales; f__; g__; s__
b72909635060381035aa822951ccee03	8	0	0	0	0	0	0	0	4	0	0	0	0	0	k__Bacteria; p__Firmicutes; c__Clostridia; o__Clostridiales; f__; g__; s__
06052cf685b553d7153ce66e408a1efa	0	4	0	0	0	0	0	0	0	0	0	0	0	11	k__Bacteria; p__Firmicutes; c__Clostridia; o__Clostridiales; f__; g__; s__
591e0bc14cb4e16f197d218b3021a5d2	0	0	0	9	0	0	0	0	0	0	0	0	0	0	k__Bacteria; p__Firmicutes; c__Clostridia; o__Clostridiales; f__; g__; s__
a0ba6516cdeb79e1ad1fa1ad21d2db6d	0	5	0	0	0	0	0	0	0	0	0	0	0	0	k__Bacteria; p__Firmicutes; c__Clostridia; o__Clostridiales; f__; g__; s__
3abae39e94cf51920aec2b9fb42b53a9	33	3	45	42	61	4	6	29	39	0	3	0	0	33	k__Bacteria; p__Firmicutes; c__Clostridia; o__Clostridiales; f__[Mogibacteriaceae]; g__; s__
a828d86ae6b1ae29eea5092499bc99df	22	13	16	34	26	0	0	29	30	0	0	0	3	10	k__Bacteria; p__Firmicutes; c__Clostridia; o__Clostridiales; f__[Mogibacteriaceae]; g__; s__
8c41ae2b47fd3c4168c38cb5002bf4a4	0	0	0	0	0	4	0	0	0	0	0	0	0	0	k__Bacteria; p__Firmicutes; c__Clostridia; o__Clostridiales; f__[Mogibacteriaceae]; g__; s__
235a3631d1cc01de1de9aa6fc9025300	0	0	0	10	0	0	0	5	0	0	0	0	0	0	k__Bacteria; p__Firmicutes; c__Clostridia; o__Clostridiales; f__[Mogibacteriaceae]; g__Anaerovorax; s__
e00e288083c965bb4866d55d959fcb43	0	0	0	0	0	0	0	0	0	0	0	0	0	3	k__Bacteria; p__Firmicutes; c__Clostridia; o__Clostridiales; f__[Mogibacteriaceae]; g__Anaerovorax; s__
b2224d09fb56fffb7949a37935a5b572	0	0	0	0	5	0	0	0	0	0	0	0	0	0	k__Bacteria; p__Firmicutes; c__Clostridia; o__Clostridiales; f__[Mogibacteriaceae]; g__Anaerovorax; s__
79feee6c7ad06505834e50ec7ccebcf3	0	0	4	0	0	0	0	0	0	0	0	0	0	0	k__Bacteria; p__Firmicutes; c__Clostridia; o__Clostridiales; f__[Mogibacteriaceae]; g__Anaerovorax; s__
9cf3ece63fb5e5d8a14a81d6ec6f2b7b	7	21	8	0	0	0	0	0	0	0	2	0	10	19	k__Bacteria; p__Firmicutes; c__Clostridia; o__Clostridiales; f__Clostridiaceae; g__Clostridium
2747bd94a19fbfa82f1e90e326d2f100	4	5	0	0	0	10	0	0	0	0	0	0	0	0	k__Bacteria; p__Firmicutes; c__Clostridia; o__Clostridiales; f__Clostridiaceae; g__Clostridium; s__
0d8917b2b210163ce676619ad272a0b9	0	0	0	0	0	0	0	0	0	0	0	0	0	7	k__Bacteria; p__Firmicutes; c__Clostridia; o__Clostridiales; f__Clostridiaceae; g__Clostridium; s__
721bbde09abf2f51fc7d8caeab5b22f1	0	0	0	73	110	415	0	0	347	234	2258	7	0	275	k__Bacteria; p__Firmicutes; c__Clostridia; o__Clostridiales; f__Clostridiaceae; g__Clostridium; s__sartagoforme
ca098f913f44b468bd64f5a4d7b8f124	0	0	0	0	0	0	0	0	0	0	163	0	0	0	k__Bacteria; p__Firmicutes; c__Clostridia; o__Clostridiales; f__Clostridiaceae; g__Clostridium; s__sartagoforme
f17639f2860cbb1e573c5f9b00e6cefe	0	4	0	0	0	0	0	0	0	0	0	0	0	0	k__Bacteria; p__Firmicutes; c__Clostridia; o__Clostridiales; f__Eubacteriaceae; g__; s__
223141ee97781bbede60bb494d599448	1217	543	359	1291	995	248	77	353	308	143	37	94	50	1108	k__Bacteria; p__Firmicutes; c__Clostridia; o__Clostridiales; f__Lachnospiraceae
0570b4a067b34904d37cb5ddc848b221	94	23	79	142	132	18	33	62	130	0	5	0	21	81	k__Bacteria; p__Firmicutes; c__Clostridia; o__Clostridiales; f__Lachnospiraceae
e9ba53901533347c901fadbda061b68f	34	36	45	72	46	9	0	0	11	0	0	0	0	334	k__Bacteria; p__Firmicutes; c__Clostridia; o__Clostridiales; f__Lachnospiraceae
2b33752353804e5616919765189fded9	205	0	146	0	0	0	0	0	0	0	0	0	0	32	k__Bacteria; p__Firmicutes; c__Clostridia; o__Clostridiales; f__Lachnospiraceae
817ca6c7f764f795484d3ca3bf564576	12	0	0	14	0	0	0	15	4	0	0	0	0	5	k__Bacteria; p__Firmicutes; c__Clostridia; o__Clostridiales; f__Lachnospiraceae
2312fa68895be3d61975e48dda211263	15	0	0	4	0	7	0	0	0	0	0	0	0	11	k__Bacteria; p__Firmicutes; c__Clostridia; o__Clostridiales; f__Lachnospiraceae
2643df73928bfd7b6861c66b591af84c	20	0	16	17	30	0	0	0	4	0	0	0	0	0	k__Bacteria; p__Firmicutes; c__Clostridia; o__Clostridiales; f__Lachnospiraceae
4261a4b5c8e930bd57bfaaeda096016b	0	0	0	6	0	0	0	0	0	0	0	0	0	0	k__Bacteria; p__Firmicutes; c__Clostridia; o__Clostridiales; f__Lachnospiraceae
924668f542df9de35c2226e4a6cf09bd	92	0	626	73	191	0	0	446	201	108	0	87	43	1190	k__Bacteria; p__Firmicutes; c__Clostridia; o__Clostridiales; f__Lachnospiraceae; g__; s__
b155d97b79acc3086ce118451afa0124	5	9	98	25	94	12	0	53	23	0	0	0	0	48	k__Bacteria; p__Firmicutes; c__Clostridia; o__Clostridiales; f__Lachnospiraceae; g__; s__
707740d13076516032127f753473cfc3	50	38	28	132	52	37	0	0	0	0	0	0	0	13	k__Bacteria; p__Firmicutes; c__Clostridia; o__Clostridiales; f__Lachnospiraceae; g__; s__
d80a7337f5b24c90a8cc2dd4d9896e61	0	59	0	0	0	0	0	0	0	0	0	0	0	39	k__Bacteria; p__Firmicutes; c__Clostridia; o__Clostridiales; f__Lachnospiraceae; g__; s__
d084b32d5ad7ee012fef1f2de8889355	42	33	36	20	28	25	50	58	26	33	68	9	58	0	k__Bacteria; p__Firmicutes; c__Clostridia; o__Clostridiales; f__Lachnospiraceae; g__; s__
d3d5f57b1c8aafeca61afdb1627d2990	167	0	133	16	0	0	0	0	0	0	10	0	0	171	k__Bacteria; p__Firmicutes; c__Clostridia; o__Clostridiales; f__Lachnospiraceae; g__; s__
185fd5fa18cb1cc8b0fa2bacf60af299	0	0	0	26	22	0	0	0	0	0	0	0	0	0	k__Bacteria; p__Firmicutes; c__Clostridia; o__Clostridiales; f__Lachnospiraceae; g__; s__
00cd2f68603124759047487807589f27	19	0	0	16	0	0	19	0	0	0	0	0	12	0	k__Bacteria; p__Firmicutes; c__Clostridia; o__Clostridiales; f__Lachnospiraceae; g__; s__
898eb92ef2d1ef893f7d0c383527b44d	394	208	177	216	751	115	0	628	751	88	59	45	143	555	k__Bacteria; p__Firmicutes; c__Clostridia; o__Clostridiales; f__Lachnospiraceae; g__; s__
5f1f6453ad88dc836876671d27f97f58	236	92	141	256	150	37	31	435	248	22	9	64	43	159	k__Bacteria; p__Firmicutes; c__Clostridia; o__Clostridiales; f__Lachnospiraceae; g__; s__
a6814253a38248cacced10ba5b2e3b1d	85	258	220	206	691	65	0	1289	1253	0	63	52	74	192	k__Bacteria; p__Firmicutes; c__Clostridia; o__Clostridiales; f__Lachnospiraceae; g__; s__
cf875aa5375131a1cd5c9fb01cca5f1e	133	111	134	258	0	23	90	238	152	62	61	123	94	136	k__Bacteria; p__Firmicutes; c__Clostridia; o__Clostridiales; f__Lachnospiraceae; g__; s__
d6eda88bd8370a52076b0dafde12249a	74	27	86	132	158	15	0	11	12	0	6	0	4	19	k__Bacteria; p__Firmicutes; c__Clostridia; o__Clostridiales; f__Lachnospiraceae; g__; s__
e04cb8c96d35fee0e181a15fc4511d0c	431	113	309	217	484	62	29	1160	670	53	137	58	130	8	k__Bacteria; p__Firmicutes; c__Clostridia; o__Clostridiales; f__Lachnospiraceae; g__; s__
c2ad34addc26f871b36e062f6816d89f	330	266	922	0	0	103	0	78	0	0	0	22	42	0	k__Bacteria; p__Firmicutes; c__Clostridia; o__Clostridiales; f__Lachnospiraceae; g__; s__
1e040db0048bb4067f6d355cb45648dd	0	143	132	132	442	0	68	589	584	0	0	0	0	94	k__Bacteria; p__Firmicutes; c__Clostridia; o__Clostridiales; f__Lachnospiraceae; g__; s__
ca46445779a5e604d678ab58bfdb549a	49	144	105	140	421	25	0	727	730	0	31	0	42	95	k__Bacteria; p__Firmicutes; c__Clostridia; o__Clostridiales; f__Lachnospiraceae; g__; s__
bdf27bf0597da52d63064583bb957834	211	51	0	610	835	46	132	0	140	0	14	0	62	72	k__Bacteria; p__Firmicutes; c__Clostridia; o__Clostridiales; f__Lachnospiraceae; g__; s__
1328ddadac3f2d08eb25e79a18f7e574	252	250	659	84	47	79	0	0	0	0	0	0	0	0	k__Bacteria; p__Firmicutes; c__Clostridia; o__Clostridiales; f__Lachnospiraceae; g__; s__
84977ba94188c5d008f9861e3e14d0a5	0	43	100	266	236	29	40	149	181	50	0	27	0	200	k__Bacteria; p__Firmicutes; c__Clostridia; o__Clostridiales; f__Lachnospiraceae; g__; s__
2cf0267a31dc6f1b8ee65c913b8f6e4d	19	26	50	23	0	8	0	34	26	0	14	80	56	81	k__Bacteria; p__Firmicutes; c__Clostridia; o__Clostridiales; f__Lachnospiraceae; g__; s__
09b9c3b8220cfad292378aada1567e52	35	131	93	112	353	27	0	593	536	0	24	0	38	85	k__Bacteria; p__Firmicutes; c__Clostridia; o__Clostridiales; f__Lachnospiraceae; g__; s__
3562d3a0374b9f2ed190c1a7aa7dedb7	23	0	78	150	145	23	0	13	39	0	0	0	7	48	k__Bacteria; p__Firmicutes; c__Clostridia; o__Clostridiales; f__Lachnospiraceae; g__; s__
22907d450b79c927e4ffe34a2d09d2aa	107	32	0	26	66	33	0	69	39	21	0	0	0	196	k__Bacteria; p__Firmicutes; c__Clostridia; o__Clostridiales; f__Lachnospiraceae; g__; s__
5eaeab6fa2a8efe96eac7a0712c65080	19	34	26	58	0	4	0	0	0	0	12	8	0	23	k__Bacteria; p__Firmicutes; c__Clostridia; o__Clostridiales; f__Lachnospiraceae; g__; s__
31217980cfdf305668ba9c8482a34e81	168	27	108	41	143	24	69	97	95	0	14	22	13	127	k__Bacteria; p__Firmicutes; c__Clostridia; o__Clostridiales; f__Lachnospiraceae; g__; s__
a5a7486c3e60ff3d6cc20e9e6359e7ea	25	87	135	139	1380	19	0	50	116	65	0	0	22	69	k__Bacteria; p__Firmicutes; c__Clostridia; o__Clostridiales; f__Lachnospiraceae; g__; s__
a80466eb93811bc792e1524c6afc316a	82	76	25	160	216	21	0	9	0	0	0	19	0	0	k__Bacteria; p__Firmicutes; c__Clostridia; o__Clostridiales; f__Lachnospiraceae; g__; s__
811f358e4e89eecbd75298ffce878cba	87	0	424	0	0	0	0	0	0	0	0	0	0	91	k__Bacteria; p__Firmicutes; c__Clostridia; o__Clostridiales; f__Lachnospiraceae; g__; s__
5a483930ae687501d239547148452dec	175	0	114	351	237	20	159	0	49	61	114	0	51	107	k__Bacteria; p__Firmicutes; c__Clostridia; o__Clostridiales; f__Lachnospiraceae; g__; s__
c1fb523690f4db6515ed0ab146d1ab8c	14	12	99	33	87	0	0	64	59	0	0	9	9	43	k__Bacteria; p__Firmicutes; c__Clostridia; o__Clostridiales; f__Lachnospiraceae; g__; s__
e2ca214f7055c2a6eedc54ac7689d169	91	0	80	195	280	0	0	57	45	0	0	41	0	159	k__Bacteria; p__Firmicutes; c__Clostridia; o__Clostridiales; f__Lachnospiraceae; g__; s__
1c281deaf71c6d702d1ddadfa953eac6	32	14	49	37	40	9	0	28	33	15	0	0	10	47	k__Bacteria; p__Firmicutes; c__Clostridia; o__Clostridiales; f__Lachnospiraceae; g__; s__
ff30b3d451a318cb5fcf4a87f83927ad	19	0	312	41	68	0	42	114	13	46	12	0	19	31	k__Bacteria; p__Firmicutes; c__Clostridia; o__Clostridiales; f__Lachnospiraceae; g__; s__
4270101068a437a92d217b75e5c930de	144	25	42	135	209	11	76	140	172	0	58	0	35	90	k__Bacteria; p__Firmicutes; c__Clostridia; o__Clostridiales; f__Lachnospiraceae; g__; s__
08eedcaf8f982611c4982038139f6271	118	40	49	106	132	0	0	0	41	0	0	22	21	83	k__Bacteria; p__Firmicutes; c__Clostridia; o__Clostridiales; f__Lachnospiraceae; g__; s__
4ed1b5cf2300afb72f7fb97ec6ff2e9e	125	112	368	0	0	0	0	0	0	0	0	0	0	0	k__Bacteria; p__Firmicutes; c__Clostridia; o__Clostridiales; f__Lachnospiraceae; g__; s__
1c15cc2e879cebc8e17c951a3be01044	0	25	0	0	0	0	0	0	0	0	0	0	0	0	k__Bacteria; p__Firmicutes; c__Clostridia; o__Clostridiales; f__Lachnospiraceae; g__; s__
af140e3881d1c74ce8b17a5c8979dfa5	0	0	19	5	26	0	0	6	0	0	0	0	0	37	k__Bacteria; p__Firmicutes; c__Clostridia; o__Clostridiales; f__Lachnospiraceae; g__; s__
e046e29a358f4e382dccc33ca22f61ad	209	18	186	358	87	0	0	78	20	0	0	10	24	108	k__Bacteria; p__Firmicutes; c__Clostridia; o__Clostridiales; f__Lachnospiraceae; g__; s__
93a6c8e48c3242ede19d1e7ac1a7c9d0	194	0	0	0	0	0	270	0	125	0	0	0	0	0	k__Bacteria; p__Firmicutes; c__Clostridia; o__Clostridiales; f__Lachnospiraceae; g__; s__
1970af775bfecdd2ca50180b69989ee0	141	58	210	122	135	12	52	58	7	21	10	0	0	114	k__Bacteria; p__Firmicutes; c__Clostridia; o__Clostridiales; f__Lachnospiraceae; g__; s__
b8455681fc92d051fdd023aa62417fb3	0	13	136	320	17	0	60	0	0	58	0	16	18	8	k__Bacteria; p__Firmicutes; c__Clostridia; o__Clostridiales; f__Lachnospiraceae; g__; s__
62669fe8cbcac323242a062e3c6a3386	45	36	29	65	341	23	143	53	20	0	43	0	0	15	k__Bacteria; p__Firmicutes; c__Clostridia; o__Clostridiales; f__Lachnospiraceae; g__; s__
999ca1b3e1c68acd6ac1d71bea5c3d63	42	0	65	134	55	0	0	103	82	0	0	49	53	82	k__Bacteria; p__Firmicutes; c__Clostridia; o__Clostridiales; f__Lachnospiraceae; g__; s__
3cec387e3e89982bf989b857f7c296d1	165	13	65	95	309	0	0	0	0	0	0	26	0	36	k__Bacteria; p__Firmicutes; c__Clostridia; o__Clostridiales; f__Lachnospiraceae; g__; s__
f9c752d5c510e07c457e029af2d6d31b	0	0	6	0	0	0	0	0	0	0	0	0	0	23	k__Bacteria; p__Firmicutes; c__Clostridia; o__Clostridiales; f__Lachnospiraceae; g__; s__
e238c6f976254aa34d2106b20782549a	54	0	0	65	105	0	0	36	16	0	0	0	9	0	k__Bacteria; p__Firmicutes; c__Clostridia; o__Clostridiales; f__Lachnospiraceae; g__; s__
325ce268c8bbe026198a5ca3dbaad5b9	31	13	54	60	0	2	7	31	11	0	0	0	0	37	k__Bacteria; p__Firmicutes; c__Clostridia; o__Clostridiales; f__Lachnospiraceae; g__; s__
cf6638b77d234084c256c5898fe8fe3b	7	17	90	147	209	0	0	0	92	0	11	0	0	95	k__Bacteria; p__Firmicutes; c__Clostridia; o__Clostridiales; f__Lachnospiraceae; g__; s__
03d1db1ccc574034f8242e94d57eca3b	0	0	0	0	0	0	0	0	0	0	0	0	7	0	k__Bacteria; p__Firmicutes; c__Clostridia; o__Clostridiales; f__Lachnospiraceae; g__; s__
e24e7b9b383a4e46a7761d21ddd703aa	82	34	116	141	0	0	0	23	0	26	0	0	0	146	k__Bacteria; p__Firmicutes; c__Clostridia; o__Clostridiales; f__Lachnospiraceae; g__; s__
901c9973bde010c1a5c49023e63cc252	0	0	14	0	0	0	0	0	0	0	0	0	0	0	k__Bacteria; p__Firmicutes; c__Clostridia; o__Clostridiales; f__Lachnospiraceae; g__; s__
af702a0c8bb313567e06504faf80942f	0	0	0	24	0	0	0	0	0	0	0	0	0	0	k__Bacteria; p__Firmicutes; c__Clostridia; o__Clostridiales; f__Lachnospiraceae; g__; s__
9fac45309651b2907fa6715ab127400c	37	6	14	9	38	7	12	16	8	0	0	8	10	14	k__Bacteria; p__Firmicutes; c__Clostridia; o__Clostridiales; f__Lachnospiraceae; g__; s__
d2be1254f5e7eb97bd42ec342d9cb11d	136	129	27	57	125	10	0	47	0	0	0	23	0	62	k__Bacteria; p__Firmicutes; c__Clostridia; o__Clostridiales; f__Lachnospiraceae; g__; s__
4598e7db6dff8f019ff4f6c50dc05df4	23	0	42	68	119	0	0	115	49	0	0	0	0	33	k__Bacteria; p__Firmicutes; c__Clostridia; o__Clostridiales; f__Lachnospiraceae; g__; s__
6536a7bc84c95500ef05185628c9f407	5	7	24	8	0	0	0	0	0	0	0	0	0	0	k__Bacteria; p__Firmicutes; c__Clostridia; o__Clostridiales; f__Lachnospiraceae; g__; s__
51111e66d97d8fd3f0bdf584d69c7835	31	40	35	0	0	14	0	0	35	0	0	0	0	164	k__Bacteria; p__Firmicutes; c__Clostridia; o__Clostridiales; f__Lachnospiraceae; g__; s__
f54447ae705d557e2c2b3777fbdd56f0	53	0	41	41	54	0	0	4	11	0	0	20	17	43	k__Bacteria; p__Firmicutes; c__Clostridia; o__Clostridiales; f__Lachnospiraceae; g__; s__
fded9ff7f54a838e9511e58e26c46064	103	0	22	0	31	3	0	16	62	0	25	8	18	40	k__Bacteria; p__Firmicutes; c__Clostridia; o__Clostridiales; f__Lachnospiraceae; g__; s__
389baca2895da43bd2e159efb7e006fe	86	43	0	91	140	0	41	0	35	0	15	0	17	0	k__Bacteria; p__Firmicutes; c__Clostridia; o__Clostridiales; f__Lachnospiraceae; g__; s__
0dd0551c0dd279c12d8a31ad016f0a7b	0	55	58	86	93	0	0	38	0	0	0	0	0	0	k__Bacteria; p__Firmicutes; c__Clostridia; o__Clostridiales; f__Lachnospiraceae; g__; s__
35b8c10c192360a7cdad628a185e99e5	44	0	0	81	268	0	0	0	0	0	0	0	0	0	k__Bacteria; p__Firmicutes; c__Clostridia; o__Clostridiales; f__Lachnospiraceae; g__; s__
e30216b1d3f1ad1922ccf61973f45787	0	0	0	0	0	0	0	125	60	0	0	0	0	266	k__Bacteria; p__Firmicutes; c__Clostridia; o__Clostridiales; f__Lachnospiraceae; g__; s__
eb780084d3c5b406ff6ff7a4734850ec	9	0	68	47	116	5	0	14	0	0	0	38	11	34	k__Bacteria; p__Firmicutes; c__Clostridia; o__Clostridiales; f__Lachnospiraceae; g__; s__
a927fa934cf9d977992764c4dcba0b7d	0	0	141	97	0	0	0	0	0	0	0	0	0	106	k__Bacteria; p__Firmicutes; c__Clostridia; o__Clostridiales; f__Lachnospiraceae; g__; s__
d56101b838ca3442c9b0a8c0a926b70d	22	0	0	121	41	0	0	0	0	0	0	0	0	35	k__Bacteria; p__Firmicutes; c__Clostridia; o__Clostridiales; f__Lachnospiraceae; g__; s__
8cadcb7be6a644953d0ce8e8118a49d3	60	0	26	56	80	0	0	46	10	6	5	0	0	31	k__Bacteria; p__Firmicutes; c__Clostridia; o__Clostridiales; f__Lachnospiraceae; g__; s__
5331f57ab0f2e416cce5e856ca82bc07	0	15	0	29	0	0	0	0	0	0	0	0	0	0	k__Bacteria; p__Firmicutes; c__Clostridia; o__Clostridiales; f__Lachnospiraceae; g__; s__
226ab97195d19858d059fffaef17f5d7	0	0	0	56	0	0	0	0	0	0	0	0	0	0	k__Bacteria; p__Firmicutes; c__Clostridia; o__Clostridiales; f__Lachnospiraceae; g__; s__
ac28c199405fa8466bdedf16d456edbc	38	0	45	92	0	0	0	56	52	0	0	13	15	0	k__Bacteria; p__Firmicutes; c__Clostridia; o__Clostridiales; f__Lachnospiraceae; g__; s__
975aa5c886989b5d915be8945a42cb54	50	0	0	0	77	0	0	72	0	43	0	0	0	0	k__Bacteria; p__Firmicutes; c__Clostridia; o__Clostridiales; f__Lachnospiraceae; g__; s__
50313555c1a4385e25c85b06a5c8ad42	47	0	0	0	0	0	0	30	0	0	0	0	33	0	k__Bacteria; p__Firmicutes; c__Clostridia; o__Clostridiales; f__Lachnospiraceae; g__; s__
bf5f9d8270688749d52cb3dfea76b096	0	28	0	55	95	6	0	17	38	41	0	0	0	0	k__Bacteria; p__Firmicutes; c__Clostridia; o__Clostridiales; f__Lachnospiraceae; g__; s__
08faf2041b38f0c8f2faa68e7d5edd31	20	18	23	38	0	0	0	0	8	0	2	0	12	21	k__Bacteria; p__Firmicutes; c__Clostridia; o__Clostridiales; f__Lachnospiraceae; g__; s__
ea4510a10f5c6a8339f7a26eaefbad39	0	10	36	93	17	0	20	0	0	21	0	0	0	0	k__Bacteria; p__Firmicutes; c__Clostridia; o__Clostridiales; f__Lachnospiraceae; g__; s__
9b89b811be9292552e327f16a217ee6f	0	0	0	0	0	0	0	0	8	0	0	0	0	15	k__Bacteria; p__Firmicutes; c__Clostridia; o__Clostridiales; f__Lachnospiraceae; g__; s__
4380abc163ecefa354d7002925971253	98	0	0	92	0	0	0	0	0	0	0	0	0	0	k__Bacteria; p__Firmicutes; c__Clostridia; o__Clostridiales; f__Lachnospiraceae; g__; s__
ddb4dac009841c724d01963915728bcf	0	0	0	38	64	0	32	0	31	0	15	0	31	0	k__Bacteria; p__Firmicutes; c__Clostridia; o__Clostridiales; f__Lachnospiraceae; g__; s__
3883c3ab093249287e47ca21ff186ca4	17	0	0	45	32	6	0	0	7	0	0	0	0	16	k__Bacteria; p__Firmicutes; c__Clostridia; o__Clostridiales; f__Lachnospiraceae; g__; s__
2d01d21dc12ee96d173b6ab4e83f9a3b	19	0	121	0	0	0	0	70	0	24	0	10	0	0	k__Bacteria; p__Firmicutes; c__Clostridia; o__Clostridiales; f__Lachnospiraceae; g__; s__
04fc2a013ca103abb05f583df51dd717	0	0	0	0	58	0	0	0	0	0	0	0	0	44	k__Bacteria; p__Firmicutes; c__Clostridia; o__Clostridiales; f__Lachnospiraceae; g__; s__
54d51ed7cab9675bab2ed4f9f471c484	24	0	41	28	0	11	0	0	16	0	0	13	0	62	k__Bacteria; p__Firmicutes; c__Clostridia; o__Clostridiales; f__Lachnospiraceae; g__; s__
a1fe1f45720a7ea7649cbaff45fa34e3	32	0	30	38	0	8	0	0	6	0	20	0	0	0	k__Bacteria; p__Firmicutes; c__Clostridia; o__Clostridiales; f__Lachnospiraceae; g__; s__
9a28e6b1aaae69477039957bc8a1222f	23	0	26	21	32	16	0	22	16	0	0	0	0	0	k__Bacteria; p__Firmicutes; c__Clostridia; o__Clostridiales; f__Lachnospiraceae; g__; s__
c75ae6008025d80134bd14e9712f9d5c	0	0	32	0	53	0	0	36	0	0	5	0	0	0	k__Bacteria; p__Firmicutes; c__Clostridia; o__Clostridiales; f__Lachnospiraceae; g__; s__
d2964ea38cdcab0cd97a5bb10957941f	58	0	0	118	0	0	0	0	0	0	0	0	0	0	k__Bacteria; p__Firmicutes; c__Clostridia; o__Clostridiales; f__Lachnospiraceae; g__; s__
5999c79b4a0c61c19a9cf4cc497f1514	16	0	0	0	26	0	0	30	15	0	24	0	14	23	k__Bacteria; p__Firmicutes; c__Clostridia; o__Clostridiales; f__Lachnospiraceae; g__; s__
da655131b22bfd130476359a287ed672	27	18	0	45	50	0	0	0	0	0	6	0	0	0	k__Bacteria; p__Firmicutes; c__Clostridia; o__Clostridiales; f__Lachnospiraceae; g__; s__
c8738b09261f9ea1f3414e16667fac02	0	0	0	0	33	0	0	0	0	0	0	0	0	0	k__Bacteria; p__Firmicutes; c__Clostridia; o__Clostridiales; f__Lachnospiraceae; g__; s__
2ce88e05f1919882b01289628bd3d156	0	0	0	0	25	11	0	0	0	0	0	0	0	0	k__Bacteria; p__Firmicutes; c__Clostridia; o__Clostridiales; f__Lachnospiraceae; g__; s__
f3f57fb4feeef35aada1a409a3352520	20	0	0	28	54	0	0	0	0	0	0	0	0	26	k__Bacteria; p__Firmicutes; c__Clostridia; o__Clostridiales; f__Lachnospiraceae; g__; s__
ba99dcbf16da30112ea68753ad99694d	6	0	8	0	0	0	0	14	0	0	0	0	3	0	k__Bacteria; p__Firmicutes; c__Clostridia; o__Clostridiales; f__Lachnospiraceae; g__; s__
b9de16cd785e84d491d972888c61088c	0	0	32	26	0	0	0	37	25	0	0	0	0	0	k__Bacteria; p__Firmicutes; c__Clostridia; o__Clostridiales; f__Lachnospiraceae; g__; s__
2bfd220284f4208a729f67f3f6f073c3	0	24	48	0	0	0	0	0	0	9	0	0	0	28	k__Bacteria; p__Firmicutes; c__Clostridia; o__Clostridiales; f__Lachnospiraceae; g__; s__
4debdb072999105a06ee39aa8779f01c	0	0	0	0	0	0	0	19	0	0	0	0	0	0	k__Bacteria; p__Firmicutes; c__Clostridia; o__Clostridiales; f__Lachnospiraceae; g__; s__
9e3b0ce9bb690b78f97f20c102089c55	23	0	18	28	0	0	0	0	11	0	0	0	0	27	k__Bacteria; p__Firmicutes; c__Clostridia; o__Clostridiales; f__Lachnospiraceae; g__; s__
212a80f24d6b5b5282958baab371202b	10	0	12	19	34	0	0	0	4	0	0	0	0	0	k__Bacteria; p__Firmicutes; c__Clostridia; o__Clostridiales; f__Lachnospiraceae; g__; s__
0e72f4c11807e087591bea6763e5c0e8	7	0	12	0	28	0	0	0	0	0	0	0	0	18	k__Bacteria; p__Firmicutes; c__Clostridia; o__Clostridiales; f__Lachnospiraceae; g__; s__
61471d90c2adb4e8e6fee7eecdd9ca8d	0	0	0	68	0	0	0	0	0	0	0	0	0	0	k__Bacteria; p__Firmicutes; c__Clostridia; o__Clostridiales; f__Lachnospiraceae; g__; s__
5cb15c4be786fcf2ab33605f3fa87404	0	0	0	0	0	0	0	10	9	0	0	0	0	27	k__Bacteria; p__Firmicutes; c__Clostridia; o__Clostridiales; f__Lachnospiraceae; g__; s__
a5b91876b6c71f5e384b212683cd00b5	0	0	0	32	26	0	0	0	0	0	0	0	0	0	k__Bacteria; p__Firmicutes; c__Clostridia; o__Clostridiales; f__Lachnospiraceae; g__; s__
dc774d998154530b2feb543f3d8e7683	0	0	0	0	37	0	0	0	0	0	0	0	0	0	k__Bacteria; p__Firmicutes; c__Clostridia; o__Clostridiales; f__Lachnospiraceae; g__; s__
241358149d169fe77c6d1070671e4264	0	0	0	0	0	0	0	9	0	0	0	0	0	0	k__Bacteria; p__Firmicutes; c__Clostridia; o__Clostridiales; f__Lachnospiraceae; g__; s__
324a68faea87d16c8e64abc6856e10e5	8	0	10	0	0	0	0	0	0	0	0	0	0	6	k__Bacteria; p__Firmicutes; c__Clostridia; o__Clostridiales; f__Lachnospiraceae; g__; s__
e997b84121104c0999ae87417d492b9a	0	0	12	0	0	0	0	0	0	0	0	0	0	0	k__Bacteria; p__Firmicutes; c__Clostridia; o__Clostridiales; f__Lachnospiraceae; g__; s__
09fe878f37fdb48cdc41797c656c05b2	0	0	0	0	0	0	0	0	2	0	0	0	0	4	k__Bacteria; p__Firmicutes; c__Clostridia; o__Clostridiales; f__Lachnospiraceae; g__; s__
85a3e769a721c55ca2b9880a56a43373	0	0	0	0	0	0	0	0	0	0	0	0	0	4	k__Bacteria; p__Firmicutes; c__Clostridia; o__Clostridiales; f__Lachnospiraceae; g__; s__
e438498696e4ce6da6b786e98f911a9e	0	0	0	0	0	0	0	3	0	0	0	0	0	0	k__Bacteria; p__Firmicutes; c__Clostridia; o__Clostridiales; f__Lachnospiraceae; g__; s__
deb6cb498b1f0a2e2098d8698813c54b	0	17	7	0	0	0	68	13	23	0	24	13	35	11	k__Bacteria; p__Firmicutes; c__Clostridia; o__Clostridiales; f__Lachnospiraceae; g__Blautia; s__
b89c94871ad26b304adae4f075d9d12e	0	0	0	0	0	0	0	0	0	16	0	0	0	0	k__Bacteria; p__Firmicutes; c__Clostridia; o__Clostridiales; f__Lachnospiraceae; g__Coprococcus; s__
b3b9843bbbe0fbf712a588255088fd4c	517	225	389	385	194	59	162	1383	699	116	40	77	58	623	k__Bacteria; p__Firmicutes; c__Clostridia; o__Clostridiales; f__Lachnospiraceae; g__Dorea; s__formicigenerans
bc252e0de1c683f043226dd0579e9323	210	119	0	78	80	0	0	0	299	0	33	0	0	0	k__Bacteria; p__Firmicutes; c__Clostridia; o__Clostridiales; f__Lachnospiraceae; g__Dorea; s__formicigenerans
675df60bfe10a0076c6359d6ce9e3c6f	184	50	75	102	184	0	0	40	0	0	0	14	0	46	k__Bacteria; p__Firmicutes; c__Clostridia; o__Clostridiales; f__Lachnospiraceae; g__Dorea; s__formicigenerans
e335f74033bc634af43ee6baa84fa247	0	0	0	0	0	0	0	0	0	0	908	86	0	0	k__Bacteria; p__Firmicutes; c__Clostridia; o__Clostridiales; f__Peptostreptococcaceae; g__; s__
f44404ea806c18f6b05b7cbb4f3e5fd2	0	0	0	0	0	60	0	0	39	0	1332	118	0	0	k__Bacteria; p__Firmicutes; c__Clostridia; o__Clostridiales; f__Peptostreptococcaceae; g__; s__
a3be2bd1971f2aef436eec816b08252e	0	0	0	0	0	0	0	0	0	0	148	0	0	0	k__Bacteria; p__Firmicutes; c__Clostridia; o__Clostridiales; f__Peptostreptococcaceae; g__; s__
99bccd58aaeb00f98e22add40be6e36b	0	0	0	0	0	0	8	0	0	0	0	0	0	0	k__Bacteria; p__Firmicutes; c__Clostridia; o__Clostridiales; f__Peptostreptococcaceae; g__[Clostridium]; s__irregulare
ce78414357068359ddae6a47b6592a08	35	39	126	24	48	21	51	10	8	14	5	15	15	31	k__Bacteria; p__Firmicutes; c__Clostridia; o__Clostridiales; f__Ruminococcaceae
bf34422106e5974ddf75216e2c05273c	86	81	79	30	83	33	0	55	61	0	16	36	34	56	k__Bacteria; p__Firmicutes; c__Clostridia; o__Clostridiales; f__Ruminococcaceae; g__; s__
c5aad5ebe154556c8422b669638c0745	75	0	44	125	80	55	0	35	61	0	0	20	22	37	k__Bacteria; p__Firmicutes; c__Clostridia; o__Clostridiales; f__Ruminococcaceae; g__; s__
f3e9d78daeea42d345080748e31ae3dd	41	40	73	29	0	11	0	0	0	0	0	0	0	27	k__Bacteria; p__Firmicutes; c__Clostridia; o__Clostridiales; f__Ruminococcaceae; g__; s__
958d78a02bef69a795806f97adb117ea	29	28	64	21	53	9	9	0	0	22	0	25	0	19	k__Bacteria; p__Firmicutes; c__Clostridia; o__Clostridiales; f__Ruminococcaceae; g__; s__
ee766857ab5fc018ac26632146bc90e1	68	65	65	47	62	25	50	52	42	0	22	37	31	57	k__Bacteria; p__Firmicutes; c__Clostridia; o__Clostridiales; f__Ruminococcaceae; g__; s__
851bd80d021dcf4e9f3f11e95310927c	14	0	0	18	0	0	0	0	0	0	0	0	0	3	k__Bacteria; p__Firmicutes; c__Clostridia; o__Clostridiales; f__Ruminococcaceae; g__; s__
446b888f8119b56e60b68ad01e3dd288	69	282	94	0	0	42	0	13	0	25	0	52	40	8	k__Bacteria; p__Firmicutes; c__Clostridia; o__Clostridiales; f__Ruminococcaceae; g__; s__
cc82a5a0b284dea47583c8afa5a99755	0	0	0	0	0	9	0	0	0	0	0	0	0	0	k__Bacteria; p__Firmicutes; c__Clostridia; o__Clostridiales; f__Ruminococcaceae; g__; s__
12470c486f558c083c46b45408cae9c6	8	0	19	0	0	0	0	0	0	0	0	0	0	8	k__Bacteria; p__Firmicutes; c__Clostridia; o__Clostridiales; f__Ruminococcaceae; g__; s__
924ab5cb47309a83e71d60320378d194	27	0	0	10	0	13	0	0	0	0	0	0	5	0	k__Bacteria; p__Firmicutes; c__Clostridia; o__Clostridiales; f__Ruminococcaceae; g__; s__
ecb3759e804e8c86d9fb0de817207fe9	26	0	19	0	48	5	0	28	0	0	18	0	21	19	k__Bacteria; p__Firmicutes; c__Clostridia; o__Clostridiales; f__Ruminococcaceae; g__; s__
5a84cbca09090824be95118781802f82	56	55	62	54	0	31	72	25	31	26	27	19	54	33	k__Bacteria; p__Firmicutes; c__Clostridia; o__Clostridiales; f__Ruminococcaceae; g__; s__
85ad3838de9cd515fe87a67ecc1e8637	0	0	0	23	0	11	0	7	0	0	0	0	8	0	k__Bacteria; p__Firmicutes; c__Clostridia; o__Clostridiales; f__Ruminococcaceae; g__; s__
e5d55481f7455ae8a4620451dc7ac39a	87	155	31	13	14	33	0	21	9	36	16	44	0	5	k__Bacteria; p__Firmicutes; c__Clostridia; o__Clostridiales; f__Ruminococcaceae; g__; s__
48120f2d28136884787660eb4953652a	64	39	41	64	75	10	0	72	33	0	6	0	0	38	k__Bacteria; p__Firmicutes; c__Clostridia; o__Clostridiales; f__Ruminococcaceae; g__; s__
20ac30224f0d6923615fbc03ac84563f	0	0	0	0	0	0	0	30	53	0	25	0	0	0	k__Bacteria; p__Firmicutes; c__Clostridia; o__Clostridiales; f__Ruminococcaceae; g__; s__
c0edea80a4d623eb75e03daa3536a4dc	60	35	19	28	0	24	0	0	0	41	0	0	0	0	k__Bacteria; p__Firmicutes; c__Clostridia; o__Clostridiales; f__Ruminococcaceae; g__; s__
cd8d2ddb88bbe44dfa61a34dfd244b0b	8	0	0	4	0	4	0	0	0	0	0	0	0	0	k__Bacteria; p__Firmicutes; c__Clostridia; o__Clostridiales; f__Ruminococcaceae; g__; s__
99ee92e36a3bfda54437f2370facd8c8	152	0	23	25	31	10	16	23	4	6	0	0	8	32	k__Bacteria; p__Firmicutes; c__Clostridia; o__Clostridiales; f__Ruminococcaceae; g__; s__
ee92daa238d9b91f85aef29b32ee15c0	16	15	0	0	0	9	0	6	0	0	0	4	10	0	k__Bacteria; p__Firmicutes; c__Clostridia; o__Clostridiales; f__Ruminococcaceae; g__; s__
b9ed1a2c86edb972db7742981e6901da	8	13	0	9	21	7	0	10	0	0	0	0	3	11	k__Bacteria; p__Firmicutes; c__Clostridia; o__Clostridiales; f__Ruminococcaceae; g__; s__
405600e715167b5f59ca7a6438a970e2	0	85	0	26	35	25	0	0	0	0	0	6	0	19	k__Bacteria; p__Firmicutes; c__Clostridia; o__Clostridiales; f__Ruminococcaceae; g__; s__
e2f7a842202a007080729d9ad28399fd	0	0	12	0	0	0	0	0	0	0	0	0	0	0	k__Bacteria; p__Firmicutes; c__Clostridia; o__Clostridiales; f__Ruminococcaceae; g__; s__
501a3e687c65822914e1a727e5f43331	0	0	2	0	0	0	0	0	0	0	0	0	0	0	k__Bacteria; p__Firmicutes; c__Clostridia; o__Clostridiales; f__Ruminococcaceae; g__; s__
b2097d12843899152a99e4faeb92e3e6	14	0	0	0	0	0	0	0	0	0	0	0	0	0	k__Bacteria; p__Firmicutes; c__Clostridia; o__Clostridiales; f__Ruminococcaceae; g__; s__
003a296ba4c55f34d62c224bda66f5a9	44	0	0	54	0	0	0	0	0	0	0	0	0	0	k__Bacteria; p__Firmicutes; c__Clostridia; o__Clostridiales; f__Ruminococcaceae; g__; s__
7d518e827d9d6a525a3c1d4b64bdc73c	0	0	38	0	0	0	0	0	0	0	0	0	0	0	k__Bacteria; p__Firmicutes; c__Clostridia; o__Clostridiales; f__Ruminococcaceae; g__; s__
667e2095050a61e299876d8b5b13a0fc	0	0	0	0	20	0	11	14	7	0	6	5	0	15	k__Bacteria; p__Firmicutes; c__Clostridia; o__Clostridiales; f__Ruminococcaceae; g__; s__
4ac5de6617d5b4d5201a8d2d98c785e7	6	7	0	11	31	0	0	0	0	0	0	0	0	13	k__Bacteria; p__Firmicutes; c__Clostridia; o__Clostridiales; f__Ruminococcaceae; g__; s__
1ec78cf2c330d5a8e7c5c57640213633	7	10	11	0	0	0	0	0	0	0	0	0	0	0	k__Bacteria; p__Firmicutes; c__Clostridia; o__Clostridiales; f__Ruminococcaceae; g__; s__
33f1cbce4b235f9a1a34da82a691f6bd	0	0	0	0	77	0	0	0	0	0	0	0	0	0	k__Bacteria; p__Firmicutes; c__Clostridia; o__Clostridiales; f__Ruminococcaceae; g__; s__
7aed90fb085e16c3c98bfa68130096d0	0	0	9	9	0	0	0	9	4	0	4	0	0	0	k__Bacteria; p__Firmicutes; c__Clostridia; o__Clostridiales; f__Ruminococcaceae; g__; s__
7f4f731db4eafe4059174f24161094d7	0	0	0	5	0	0	0	0	0	0	0	0	0	4	k__Bacteria; p__Firmicutes; c__Clostridia; o__Clostridiales; f__Ruminococcaceae; g__; s__
0c70887a7154096131527a188c2c1372	0	0	0	7	0	0	0	0	0	0	0	0	0	0	k__Bacteria; p__Firmicutes; c__Clostridia; o__Clostridiales; f__Ruminococcaceae; g__; s__
75bd82a728427b9fe0161be3977a9dee	0	0	7	0	0	0	0	0	0	0	0	0	0	0	k__Bacteria; p__Firmicutes; c__Clostridia; o__Clostridiales; f__Ruminococcaceae; g__; s__
d85f7c80c1ad16d5903ce9d78ade5916	0	0	0	0	0	0	0	0	0	0	0	0	0	5	k__Bacteria; p__Firmicutes; c__Clostridia; o__Clostridiales; f__Ruminococcaceae; g__; s__
063bff8f2f2166c54801a8cb3cd13f3a	0	0	0	0	0	0	0	0	0	0	0	3	0	0	k__Bacteria; p__Firmicutes; c__Clostridia; o__Clostridiales; f__Ruminococcaceae; g__; s__
c674c60be5fdee49a7f9a7400628516b	14	0	0	13	0	2	0	0	0	0	0	0	0	0	k__Bacteria; p__Firmicutes; c__Clostridia; o__Clostridiales; f__Ruminococcaceae; g__Faecalibacterium; s__prausnitzii
8da18b476b64f6f053647455b6890f80	13	66	76	40	60	53	0	20	15	0	7	10	12	32	k__Bacteria; p__Firmicutes; c__Clostridia; o__Clostridiales; f__Ruminococcaceae; g__Oscillospira; s__
6a8118b17d1d40cf877db24449ceb616	0	0	0	0	8	0	0	0	11	9	0	0	0	0	k__Bacteria; p__Firmicutes; c__Clostridia; o__Clostridiales; f__Ruminococcaceae; g__Oscillospira; s__
d06a285ea63bd5cc53a4b0e46d0cdd72	20	0	27	0	25	0	0	29	25	44	5	14	10	17	k__Bacteria; p__Firmicutes; c__Clostridia; o__Clostridiales; f__Ruminococcaceae; g__Oscillospira; s__
401e9cda8dd173db76e03cfe30f2274e	32	18	0	0	10	9	22	7	0	0	9	0	8	0	k__Bacteria; p__Firmicutes; c__Clostridia; o__Clostridiales; f__Ruminococcaceae; g__Oscillospira; s__
c803726dac1aad6846d209e915cea275	0	5	0	17	35	0	4	0	7	0	0	0	0	0	k__Bacteria; p__Firmicutes; c__Clostridia; o__Clostridiales; f__Ruminococcaceae; g__Oscillospira; s__
273fa0191072af3d33e32271b35c8f18	0	12	0	17	0	0	0	0	0	0	0	0	0	0	k__Bacteria; p__Firmicutes; c__Clostridia; o__Clostridiales; f__Ruminococcaceae; g__Oscillospira; s__
a6bed81ae136bbcaf60c91d83befaa68	0	137	167	109	175	18	0	267	64	0	0	0	0	0	k__Bacteria; p__Firmicutes; c__Clostridia; o__Clostridiales; f__Ruminococcaceae; g__Ruminococcus; s__
6e5be229dd49e819c917d2ae8b72610b	72	15	33	0	0	0	0	72	16	0	0	7	5	68	k__Bacteria; p__Firmicutes; c__Clostridia; o__Clostridiales; f__Ruminococcaceae; g__Ruminococcus; s__
303a7154d796227f169b54201738c2ac	79	0	42	85	137	12	16	105	22	14	0	8	6	18	k__Bacteria; p__Firmicutes; c__Clostridia; o__Clostridiales; f__Ruminococcaceae; g__Ruminococcus; s__
9ec51aae44d8716edcf0ed232f7cdba4	0	2	0	0	75	12	0	0	0	0	0	0	0	0	k__Bacteria; p__Firmicutes; c__Clostridia; o__Clostridiales; f__Ruminococcaceae; g__Ruminococcus; s__
ebc4cebda1feae3f47fdb85cb7ec8152	0	0	0	0	0	0	0	0	0	0	0	23	20	121	k__Bacteria; p__Firmicutes; c__Clostridia; o__Clostridiales; f__Ruminococcaceae; g__Ruminococcus; s__
ac2264973e2da89f1d291df03a384eaf	0	0	0	0	0	0	0	0	0	0	0	0	0	132	k__Bacteria; p__Firmicutes; c__Clostridia; o__Clostridiales; f__Ruminococcaceae; g__Ruminococcus; s__
f64f55b1af9b863086103dbf76e94e9f	0	0	0	48	0	0	0	0	0	0	0	0	0	0	k__Bacteria; p__Firmicutes; c__Clostridia; o__Clostridiales; f__Ruminococcaceae; g__Ruminococcus; s__
2a89717b521dc276ae1bd08090909dc4	16	10	9	0	0	0	0	0	0	0	0	0	0	0	k__Bacteria; p__Firmicutes; c__Clostridia; o__Clostridiales; f__Ruminococcaceae; g__Ruminococcus; s__
61fb5ca7cdf03302d8aa64792733a5eb	10	0	0	0	0	0	0	22	5	0	4	0	0	22	k__Bacteria; p__Firmicutes; c__Clostridia; o__Clostridiales; f__Ruminococcaceae; g__Ruminococcus; s__
4fef69d504bbf607b664362bc8dfa807	0	0	0	0	16	0	0	0	0	0	0	0	0	0	k__Bacteria; p__Firmicutes; c__Clostridia; o__Clostridiales; f__Ruminococcaceae; g__Ruminococcus; s__
62e673b67a190b6df643908c3158b041	0	10	0	5	0	0	0	0	0	0	0	0	0	0	k__Bacteria; p__Firmicutes; c__Erysipelotrichi; o__Erysipelotrichales; f__Erysipelotrichaceae
d2d480b667c0d25176b7ad8e933c0ae7	0	64	13	0	6	10	0	11	38	0	8	0	9	0	k__Bacteria; p__Firmicutes; c__Erysipelotrichi; o__Erysipelotrichales; f__Erysipelotrichaceae; g__; s__
e9c22dfef2d86bac6ebbd63be98cea5a	3375	3228	2884	4426	2845	8262	10260	3241	3733	9998	7128	11074	6866	623	k__Bacteria; p__Firmicutes; c__Erysipelotrichi; o__Erysipelotrichales; f__Erysipelotrichaceae; g__[Eubacterium]; s__biforme
940c5c7f5d291961c87dd25da8580e29	389	421	238	1220	224	1816	2123	180	1016	336	754	623	645	6	k__Bacteria; p__Firmicutes; c__Erysipelotrichi; o__Erysipelotrichales; f__Erysipelotrichaceae; g__[Eubacterium]; s__cylindroides
c7a367ccaea008c01411e8aff088193b	0	0	0	116	0	177	0	0	123	0	105	79	0	0	k__Bacteria; p__Firmicutes; c__Erysipelotrichi; o__Erysipelotrichales; f__Erysipelotrichaceae; g__[Eubacterium]; s__cylindroides
6116fd7dc95407952dfa6a8cad835556	6	20	0	0	0	13	0	2	0	0	0	0	7	0	k__Bacteria; p__Firmicutes; c__Erysipelotrichi; o__Erysipelotrichales; f__Erysipelotrichaceae; g__Coprobacillus; s__
c7ca9a658e050c6b119ec423d9d063dd	0	0	0	0	0	0	0	0	0	0	0	0	0	2	k__Bacteria; p__Firmicutes; c__Erysipelotrichi; o__Erysipelotrichales; f__Erysipelotrichaceae; g__Coprobacillus; s__
b0393e75df8338f8224463cb1b34efbd	14	34	15	0	0	19	0	4	0	0	0	3	5	0	k__Bacteria; p__Firmicutes; c__Erysipelotrichi; o__Erysipelotrichales; f__Erysipelotrichaceae; g__p-75-a5; s__
1b8b05450295587f422ed8aa31156202	5	13	6	0	0	0	0	0	0	0	0	0	0	0	k__Bacteria; p__Proteobacteria; c__Alphaproteobacteria
9a7a88dde82bdf86d534dcb68e05c7b7	0	0	0	0	0	0	0	0	0	0	0	0	17	0	k__Bacteria; p__Proteobacteria; c__Alphaproteobacteria; o__Rickettsiales; f__Anaplasmataceae; g__Anaplasma; s__
6dd114eb94d1f3e1b8284f3a7ee83fda	4	0	0	0	0	0	0	0	0	0	0	6	0	0	k__Bacteria; p__Proteobacteria; c__Alphaproteobacteria; o__Rickettsiales; f__Rickettsiaceae; g__Rickettsia; s__
7421a0056850e30172e2c541c9215c11	4	13	30	0	6	38	61	31	36	22	58	18	26	12	k__Bacteria; p__Proteobacteria; c__Betaproteobacteria; o__Burkholderiales; f__Alcaligenaceae; g__Sutterella; s__
1dacfff5549a7d2494f6a935ea1fb7e8	1069	285	435	1303	1777	159	129	959	515	170	15	246	23	923	k__Bacteria; p__Proteobacteria; c__Deltaproteobacteria; o__Desulfovibrionales; f__Desulfovibrionaceae; g__Desulfovibrio; s__
2c545231aacaf1d8c6b3f8f8930d4363	0	0	26	9	15	3	0	40	27	0	4	0	18	18	k__Bacteria; p__Proteobacteria; c__Deltaproteobacteria; o__Desulfovibrionales; f__Desulfovibrionaceae; g__Desulfovibrio; s__
35f3ce6a0ee2829e6ccb193be3c4338b	44	64	19	13	32	46	28	37	17	23	30	13	43	69	k__Bacteria; p__Tenericutes; c__Mollicutes; o__Anaeroplasmatales; f__Anaeroplasmataceae; g__Anaeroplasma; s__
dc6238760f7fb47db3501252a3751840	0	0	0	10	0	18	0	0	0	0	2	0	0	4	k__Bacteria; p__Tenericutes; c__Mollicutes; o__RF39; f__; g__; s__
3607599c1aab4789914bb85aa5387ec7	0	11	0	0	2	4	0	0	0	0	8	0	8	0	k__Bacteria; p__Tenericutes; c__Mollicutes; o__RF39; f__; g__; s__
3f4409e49a7395b803624dca6790d042	4	0	0	13	0	0	0	0	0	0	0	0	0	0	k__Bacteria; p__Tenericutes; c__Mollicutes; o__RF39; f__; g__; s__
71ec29bba74e9a93df388d1af74440f7	0	0	0	0	0	0	0	0	2	0	0	0	0	0	k__Bacteria; p__Tenericutes; c__Mollicutes; o__RF39; f__; g__; s__
ffac4ec15a9162aa65951455b9652aeb	0	0	0	0	0	0	0	0	0	0	5	0	0	0	k__Bacteria; p__TM7; c__TM7-3; o__; f__; g__; s__
90efbf79b027835779101fc55504e842	9	0	0	0	0	8	19	0	0	0	0	0	0	0	k__Bacteria; p__TM7; c__TM7-3; o__; f__; g__; s__
81d3a6950559d5543eb39e4f5b310a31	0	0	0	11	0	0	0	0	0	0	0	0	0	0	k__Bacteria; p__TM7; c__TM7-3; o__; f__; g__; s__
7b28c20e72c6c95b3e604f0849245770	1783	2448	655	809	452	1703	610	516	314	2229	34	1894	1303	162	k__Bacteria; p__Verrucomicrobia; c__Verrucomicrobiae; o__Verrucomicrobiales; f__Verrucomicrobiaceae; g__Prosthecobacter; s__

## Sheet: WTvsCD19-ileal-rare-54312
#OTU ID	CD272	CD273	CD305	CD306	CD307	CD308	CD309	CD310	CD311	CD313	CD314	CD315	CD316	CD317	CD318	WT265	WT266	WT267	WT268	WT274	WT275	WT276	WT286	WT287	WT288	WT292	WT293	WT296	WT297	taxonomy
754632bbe869caf434f083f1ca2efe02	0	0	0	0	0	0	0	0	0	0	0	0	0	0	0	0	0	0	0	0	0	0	0	0	19	0	0	0	0	k__Bacteria
9770845254e3e8fcd571694b9e1eec3f	0	0	0	0	0	0	0	0	0	0	0	0	0	0	0	0	0	0	7	0	0	0	0	0	0	0	0	0	0	k__Bacteria
23c48ea6aafb5dc7902343e3b6909789	0	0	0	0	0	0	0	2	0	0	0	0	0	0	0	0	0	0	0	0	0	0	0	0	0	0	0	0	0	k__Bacteria; p__Actinobacteria; c__Actinobacteria; o__Actinomycetales; f__Corynebacteriaceae; g__Corynebacterium; s__kroppenstedtii
fd10066b8cc30cf6a7f1036e45437887	0	0	0	0	0	0	0	5	0	0	0	0	0	0	0	0	0	0	0	0	0	0	0	0	0	0	0	0	0	k__Bacteria; p__Actinobacteria; c__Actinobacteria; o__Actinomycetales; f__Corynebacteriaceae; g__Corynebacterium; s__mastitidis
bc56a7361c9a3b49f1f1c51874321e12	0	0	0	0	7	0	0	0	0	0	0	0	0	0	0	0	0	0	0	0	0	0	0	0	0	0	0	0	0	k__Bacteria; p__Actinobacteria; c__Actinobacteria; o__Actinomycetales; f__Micrococcaceae; g__Kocuria; s__rhizophila
902589c70fe1c9d94f7d76273939cade	0	0	0	0	0	0	0	0	0	1	0	0	0	0	0	0	0	0	0	0	0	0	0	0	0	0	0	0	0	k__Bacteria; p__Actinobacteria; c__Actinobacteria; o__Actinomycetales; f__Micrococcaceae; g__Rothia; s__mucilaginosa
96c48d0aaf7ac559da41ae9f210623ce	0	0	0	0	0	0	0	0	0	0	0	0	0	0	0	0	0	0	0	0	0	12	0	0	0	0	0	0	0	k__Bacteria; p__Actinobacteria; c__Actinobacteria; o__Bifidobacteriales; f__Bifidobacteriaceae; g__Bifidobacterium
6346bfcf6a2a3a4e176389739960f6a7	0	0	2	0	0	0	0	0	0	0	0	0	0	0	0	0	0	0	0	0	0	0	0	0	0	0	0	0	0	k__Bacteria; p__Actinobacteria; c__Actinobacteria; o__Bifidobacteriales; f__Bifidobacteriaceae; g__Bifidobacterium
70505791c04a04ff8b5977bfb05cff9b	0	0	0	0	0	0	0	0	0	0	0	0	0	0	0	0	0	0	0	0	0	0	0	0	0	0	0	2	0	k__Bacteria; p__Actinobacteria; c__Actinobacteria; o__Bifidobacteriales; f__Bifidobacteriaceae; g__Bifidobacterium
a9b24370bdb02a8ee91855de7b8b2813	5677	1223	2804	1415	145	2188	2782	2051	572	2321	880	2224	899	535	11738	4639	7991	6318	2219	4939	6713	6356	2016	4715	2967	93	1967	795	4385	k__Bacteria; p__Actinobacteria; c__Actinobacteria; o__Bifidobacteriales; f__Bifidobacteriaceae; g__Bifidobacterium; s__pseudolongum
98ed4d729d078c2d11b2f4811fb8ebf5	0	0	0	0	0	0	0	0	0	0	0	0	0	0	0	0	0	0	0	0	0	0	0	0	2	0	0	0	0	k__Bacteria; p__Actinobacteria; c__Actinobacteria; o__Bifidobacteriales; f__Bifidobacteriaceae; g__Bifidobacterium; s__pseudolongum
671f56cb9e843dbbacd5e8646ae48b4a	0	0	0	0	0	0	0	0	0	0	0	0	0	0	0	0	0	0	0	0	0	0	4	0	3	0	1	0	0	k__Bacteria; p__Actinobacteria; c__Coriobacteriia; o__Coriobacteriales; f__Coriobacteriaceae
535c5d1f2c86fa0caa2e383cf103206a	0	0	0	0	0	0	0	0	0	0	0	0	0	0	0	0	0	0	0	0	0	2	0	0	0	0	0	0	0	k__Bacteria; p__Actinobacteria; c__Coriobacteriia; o__Coriobacteriales; f__Coriobacteriaceae
5bbc37962b69b4f2cf25bbad864f8406	0	0	0	0	0	0	0	0	0	0	0	0	0	0	0	15	8	0	0	0	21	9	0	0	0	0	0	0	0	k__Bacteria; p__Actinobacteria; c__Coriobacteriia; o__Coriobacteriales; f__Coriobacteriaceae; g__; s__
9e335eed0702693e6978e8cc7dc9a541	0	0	0	0	0	0	0	0	0	0	0	0	0	0	0	0	0	0	0	0	0	2	0	0	0	0	0	0	0	k__Bacteria; p__Actinobacteria; c__Coriobacteriia; o__Coriobacteriales; f__Coriobacteriaceae; g__; s__
06538b77450f85903962437f449fa60a	0	40	0	0	0	0	0	124	0	0	0	39	0	0	0	92	90	0	0	0	60	0	0	0	0	0	0	0	0	k__Bacteria; p__Actinobacteria; c__Coriobacteriia; o__Coriobacteriales; f__Coriobacteriaceae; g__Adlercreutzia; s__
f0a3b85336766433b385b8e5d23182d2	47	30	16	33	0	41	9	82	15	109	34	37	55	26	0	147	117	69	18	45	72	73	46	36	58	0	21	29	36	k__Bacteria; p__Actinobacteria; c__Coriobacteriia; o__Coriobacteriales; f__Coriobacteriaceae; g__Adlercreutzia; s__
727992952afbbf55406b97e29855c9c2	232	155	68	90	0	105	69	364	89	140	39	114	80	139	40	351	371	177	117	132	217	298	130	97	82	0	98	38	201	k__Bacteria; p__Actinobacteria; c__Coriobacteriia; o__Coriobacteriales; f__Coriobacteriaceae; g__Adlercreutzia; s__
b18037a224663cf99b188ff37ab195d4	11	21	0	0	0	29	8	114	17	14	0	22	11	20	0	16	10	6	0	17	40	20	9	0	17	0	24	0	16	k__Bacteria; p__Actinobacteria; c__Coriobacteriia; o__Coriobacteriales; f__Coriobacteriaceae; g__Adlercreutzia; s__
ed00fb3691748ed4cae9230b19be54c8	23	0	0	0	0	40	0	614	43	127	29	56	42	48	0	51	34	47	0	15	0	24	0	0	0	0	0	0	0	k__Bacteria; p__Actinobacteria; c__Coriobacteriia; o__Coriobacteriales; f__Coriobacteriaceae; g__Adlercreutzia; s__
06127cc96b470ea5c6a92494240202ff	0	15	52	60	0	88	41	354	58	0	0	0	0	49	0	0	0	0	0	0	10	0	0	0	0	0	16	0	60	k__Bacteria; p__Actinobacteria; c__Coriobacteriia; o__Coriobacteriales; f__Coriobacteriaceae; g__Adlercreutzia; s__
0775a8e56bc8da8ef0f0129616be163e	7	19	8	0	0	16	7	12	8	8	4	10	8	15	0	48	26	17	25	33	14	56	18	9	31	0	13	0	0	k__Bacteria; p__Actinobacteria; c__Coriobacteriia; o__Coriobacteriales; f__Coriobacteriaceae; g__Adlercreutzia; s__
af55dfcf7516e6d1d45fa6f16ebc1ca3	0	0	0	0	0	0	0	0	0	0	0	0	0	0	0	63	0	40	28	30	32	51	0	0	17	0	0	0	0	k__Bacteria; p__Actinobacteria; c__Coriobacteriia; o__Coriobacteriales; f__Coriobacteriaceae; g__Adlercreutzia; s__
dc6ae08657c6ddc998f5ae806ab8934f	0	0	0	0	0	0	0	32	14	13	0	0	8	0	0	30	20	18	34	0	20	12	9	0	0	0	0	0	18	k__Bacteria; p__Actinobacteria; c__Coriobacteriia; o__Coriobacteriales; f__Coriobacteriaceae; g__Adlercreutzia; s__
55b60296bc5a7532030150d24d7c2c61	24	18	0	0	0	23	0	6	9	18	6	7	10	0	4	0	0	0	0	0	10	4	6	0	5	0	0	5	16	k__Bacteria; p__Actinobacteria; c__Coriobacteriia; o__Coriobacteriales; f__Coriobacteriaceae; g__Adlercreutzia; s__
90341c9ce791289cc32e350b44807ffb	23	23	0	0	0	0	0	28	10	0	0	18	22	0	0	0	19	0	0	0	0	0	0	0	0	0	0	0	0	k__Bacteria; p__Actinobacteria; c__Coriobacteriia; o__Coriobacteriales; f__Coriobacteriaceae; g__Adlercreutzia; s__
747afedfeb4b7c0cba3c0cb606c6afc6	0	0	0	0	0	0	0	0	0	0	0	0	0	0	0	0	0	0	0	0	0	8	11	13	29	0	0	0	0	k__Bacteria; p__Actinobacteria; c__Coriobacteriia; o__Coriobacteriales; f__Coriobacteriaceae; g__Adlercreutzia; s__
a8a803e8560fc61ec2d76415150fd8bf	0	0	0	0	0	0	9	0	0	0	0	0	0	0	0	0	0	0	0	0	0	0	0	0	0	0	0	0	0	k__Bacteria; p__Actinobacteria; c__Coriobacteriia; o__Coriobacteriales; f__Coriobacteriaceae; g__Adlercreutzia; s__
bf7348b2028d96bee8686238f2bc5aa2	0	384	0	839	0	822	0	0	566	0	630	206	1141	383	0	0	19	0	104	39	0	0	97	58	99	0	411	262	0	k__Bacteria; p__Bacteroidetes; c__Bacteroidia; o__Bacteroidales; f__; g__; s__
a6bfdb3176b2fc52c2e55ef46213f792	0	0	0	0	13	0	0	0	0	0	0	0	0	0	0	0	0	0	0	0	0	0	0	0	0	7	0	0	0	k__Bacteria; p__Bacteroidetes; c__Bacteroidia; o__Bacteroidales; f__; g__; s__
7d02f99e2ea00512b055a4e70f84c18b	0	207	0	226	0	127	0	0	1407	0	299	94	266	128	0	0	0	0	0	0	0	0	279	274	322	0	735	695	0	k__Bacteria; p__Bacteroidetes; c__Bacteroidia; o__Bacteroidales; f__[Odoribacteraceae]; g__Odoribacter; s__
54a43d2113c13203e813d22b17f3f370	0	582	0	306	0	198	0	0	613	0	369	113	297	247	0	0	0	0	0	0	0	0	0	0	0	0	0	0	0	k__Bacteria; p__Bacteroidetes; c__Bacteroidia; o__Bacteroidales; f__[Odoribacteraceae]; g__Odoribacter; s__
df3a540f09c1e5ddac171aaeac341297	0	0	0	0	0	0	0	0	0	0	0	0	0	0	0	0	0	0	0	0	0	0	0	0	0	5	0	0	0	k__Bacteria; p__Bacteroidetes; c__Bacteroidia; o__Bacteroidales; f__[Paraprevotellaceae]; g__[Prevotella]; s__
cded0e1b1ce61b6dcc064915a2aa2cd2	0	0	0	0	0	0	0	0	0	0	0	0	0	0	0	0	0	2	0	0	0	0	0	0	0	0	0	0	0	k__Bacteria; p__Bacteroidetes; c__Bacteroidia; o__Bacteroidales; f__[Paraprevotellaceae]; g__[Prevotella]; s__
0ca313a7fc41199ebafb65298f0351d4	0	0	0	0	2	0	0	0	0	0	0	0	0	0	0	0	0	0	0	0	0	0	0	0	0	0	0	0	0	k__Bacteria; p__Bacteroidetes; c__Bacteroidia; o__Bacteroidales; f__[Paraprevotellaceae]; g__[Prevotella]; s__tannerae
e6a7d06fe0a731cdd87a041bde8b61e0	0	0	0	0	0	0	0	0	0	0	0	0	36	0	0	0	0	0	0	0	0	0	0	0	0	0	0	0	0	k__Bacteria; p__Bacteroidetes; c__Bacteroidia; o__Bacteroidales; f__Bacteroidaceae; g__Bacteroides
5292f29cab69c370997bcb039ef68d64	0	1393	0	167	0	385	0	0	596	0	570	247	877	695	0	0	174	0	1932	1360	0	0	1446	0	1201	0	1099	321	0	k__Bacteria; p__Bacteroidetes; c__Bacteroidia; o__Bacteroidales; f__Bacteroidaceae; g__Bacteroides; s__
6616dc3bd6aeb3e26b9b2218290ea574	5	0	0	0	0	0	0	0	0	0	0	0	0	0	0	0	0	0	0	0	0	0	0	0	0	0	0	0	0	k__Bacteria; p__Bacteroidetes; c__Bacteroidia; o__Bacteroidales; f__Bacteroidaceae; g__Bacteroides; s__
0067e449ab150ab2c1403464cad1c165	0	0	0	0	0	0	0	0	0	0	0	0	3	0	0	0	0	0	0	0	0	0	0	0	0	0	0	0	0	k__Bacteria; p__Bacteroidetes; c__Bacteroidia; o__Bacteroidales; f__Bacteroidaceae; g__Bacteroides; s__
99deb3c5ecb022ec05609ebd1112a557	0	0	0	0	0	0	0	0	0	0	0	0	0	0	0	0	0	0	0	0	0	4	0	0	0	0	0	0	0	k__Bacteria; p__Bacteroidetes; c__Bacteroidia; o__Bacteroidales; f__Bacteroidaceae; g__Bacteroides; s__
938fbbe51af86d1d7ebd6817a0f0bd24	0	676	0	353	0	333	0	0	279	0	754	195	1238	998	0	0	69	0	794	862	0	0	666	504	529	20	572	1206	0	k__Bacteria; p__Bacteroidetes; c__Bacteroidia; o__Bacteroidales; f__Bacteroidaceae; g__Bacteroides; s__acidifaciens
40b8234c22d573af32ea02b1db614b02	0	0	0	0	0	0	0	0	0	0	133	0	322	187	0	0	0	0	157	132	0	0	133	0	96	0	110	309	0	k__Bacteria; p__Bacteroidetes; c__Bacteroidia; o__Bacteroidales; f__Bacteroidaceae; g__Bacteroides; s__acidifaciens
47b8d25d69123bc50b9dfd2732d33435	0	170	0	0	0	0	0	0	56	0	0	0	0	0	0	0	0	0	0	0	0	0	0	0	0	0	0	0	0	k__Bacteria; p__Bacteroidetes; c__Bacteroidia; o__Bacteroidales; f__Bacteroidaceae; g__Bacteroides; s__acidifaciens
951789a0871ee52d86bb98711d3238ae	0	0	0	0	0	0	0	0	0	0	0	0	0	0	0	0	0	0	0	0	0	0	0	0	0	0	0	3	0	k__Bacteria; p__Bacteroidetes; c__Bacteroidia; o__Bacteroidales; f__Bacteroidaceae; g__Bacteroides; s__acidifaciens
9d5054752ed33d6a22bd0f96b5618b1c	0	0	0	0	0	0	8	0	0	0	0	0	0	0	0	0	0	0	0	0	0	0	0	0	0	0	0	0	0	k__Bacteria; p__Bacteroidetes; c__Bacteroidia; o__Bacteroidales; f__Bacteroidaceae; g__Bacteroides; s__caccae
76b39e86c95e0c7dd8b9c57b974f6532	0	0	0	0	0	0	0	15	0	0	0	0	0	0	0	0	0	0	0	0	0	0	0	0	0	0	0	0	0	k__Bacteria; p__Bacteroidetes; c__Bacteroidia; o__Bacteroidales; f__Bacteroidaceae; g__Bacteroides; s__ovatus
e4ef1c7b616eb842c0ff7a327e83bd76	0	263	0	144	0	144	0	0	227	0	107	38	114	114	0	0	0	0	0	0	0	0	62	45	24	0	179	187	0	k__Bacteria; p__Bacteroidetes; c__Bacteroidia; o__Bacteroidales; f__Porphyromonadaceae; g__Parabacteroides
fdbff060c0adc3184b21540df9bbbee1	0	1166	0	315	0	315	0	0	281	0	428	159	354	480	0	0	18	0	271	150	0	0	338	152	330	0	166	330	0	k__Bacteria; p__Bacteroidetes; c__Bacteroidia; o__Bacteroidales; f__Prevotellaceae; g__Prevotella; s__
1654d6207a115fb2100fff3cf3e70ec8	0	15	0	0	0	0	0	0	0	0	0	0	0	0	0	0	0	0	0	0	0	0	0	0	0	0	0	0	0	k__Bacteria; p__Bacteroidetes; c__Bacteroidia; o__Bacteroidales; f__Prevotellaceae; g__Prevotella; s__
675c847bccbc53942ebb7b8cbb4efc4d	4	0	0	0	0	0	0	0	0	0	0	0	0	0	0	0	0	0	0	0	0	0	0	0	0	0	0	0	0	k__Bacteria; p__Bacteroidetes; c__Bacteroidia; o__Bacteroidales; f__Prevotellaceae; g__Prevotella; s__copri
c06304e41eedde06afafbb945caf062d	0	0	0	0	0	0	0	0	0	0	0	0	12	0	0	0	0	0	0	0	0	0	0	0	0	0	0	0	0	k__Bacteria; p__Bacteroidetes; c__Bacteroidia; o__Bacteroidales; f__Rikenellaceae
ba3a76aa10b677feb1f3ef8e2acdbab1	0	0	0	0	0	0	0	0	0	0	2	0	0	0	0	0	0	0	0	0	0	0	0	0	0	0	0	0	0	k__Bacteria; p__Bacteroidetes; c__Bacteroidia; o__Bacteroidales; f__Rikenellaceae
2255c4f0f1d9b88ecdf914665b573ce4	0	508	0	535	0	451	0	0	308	2	357	191	829	590	0	0	0	0	0	0	0	0	298	143	223	0	493	635	0	k__Bacteria; p__Bacteroidetes; c__Bacteroidia; o__Bacteroidales; f__Rikenellaceae; g__; s__
9a13cbb8e1b12468bf22d6a05aafb0c0	0	16	0	193	0	251	0	0	15	0	606	194	1103	383	0	0	25	0	249	299	0	0	197	127	236	0	29	488	0	k__Bacteria; p__Bacteroidetes; c__Bacteroidia; o__Bacteroidales; f__Rikenellaceae; g__; s__
4feb426703234389503a7b994773d50c	0	194	0	116	0	138	0	0	166	0	158	48	378	168	0	0	0	0	135	112	3	0	178	119	231	0	279	171	0	k__Bacteria; p__Bacteroidetes; c__Bacteroidia; o__Bacteroidales; f__Rikenellaceae; g__; s__
ad235b65ccb597f05a96b06c0ad90eee	0	288	0	60	0	30	0	0	187	0	42	0	42	301	0	0	0	0	0	0	0	0	5	0	55	0	0	0	0	k__Bacteria; p__Bacteroidetes; c__Bacteroidia; o__Bacteroidales; f__Rikenellaceae; g__; s__
1eeda6a9e8ebf5b66a6506ec39ce3f2a	0	62	0	44	0	41	0	0	66	0	66	39	48	66	0	0	0	0	0	0	0	0	108	44	61	0	129	99	0	k__Bacteria; p__Bacteroidetes; c__Bacteroidia; o__Bacteroidales; f__Rikenellaceae; g__; s__
3ccdc88a8737c3ac98bd0a40b1b93bf8	0	0	0	0	0	0	0	0	0	0	0	0	0	0	0	0	0	0	3	0	0	0	9	7	23	0	30	42	0	k__Bacteria; p__Bacteroidetes; c__Bacteroidia; o__Bacteroidales; f__Rikenellaceae; g__; s__
d9d5a68ddb8716667f587023c0e8fa26	0	0	0	0	0	0	0	0	0	0	0	0	0	0	0	0	0	0	0	0	0	0	0	0	0	6	0	0	0	k__Bacteria; p__Bacteroidetes; c__Bacteroidia; o__Bacteroidales; f__Rikenellaceae; g__; s__
e33b807230c50b7019efe5f1f667921c	0	0	0	0	0	0	0	0	0	0	4	0	0	0	0	0	0	0	0	0	0	0	0	0	0	0	0	0	0	k__Bacteria; p__Bacteroidetes; c__Bacteroidia; o__Bacteroidales; f__Rikenellaceae; g__; s__
4770a91e9d8560a9bd9c0585874e35f5	0	0	0	0	0	0	0	0	0	0	0	4	0	0	0	0	0	0	0	0	0	0	0	0	0	0	0	0	0	k__Bacteria; p__Bacteroidetes; c__Bacteroidia; o__Bacteroidales; f__Rikenellaceae; g__; s__
45384af17f06f549e3357680f19001a1	0	75	0	176	0	109	0	0	45	0	102	102	171	164	0	0	21	1	142	155	0	0	141	149	160	0	194	288	4	k__Bacteria; p__Bacteroidetes; c__Bacteroidia; o__Bacteroidales; f__Rikenellaceae; g__AF12; s__
84135a0b2ffd4bf0902d223d4ee001dc	7	0	0	0	0	0	0	0	0	0	0	0	0	0	0	0	0	0	0	0	0	0	0	0	0	0	0	0	0	k__Bacteria; p__Bacteroidetes; c__Bacteroidia; o__Bacteroidales; f__Rikenellaceae; g__AF12; s__
eb1d7f519ae360e6e68a2f1520785e5e	0	50	0	15	0	25	0	0	25	0	7	9	0	19	0	0	0	0	0	0	0	0	0	0	0	0	0	0	0	k__Bacteria; p__Bacteroidetes; c__Bacteroidia; o__Bacteroidales; f__Rikenellaceae; g__Alistipes; s__indistinctus
74744ac333d65807d3d4834f59742006	0	0	0	0	0	0	0	0	0	0	0	0	0	2	0	0	0	0	0	0	0	0	0	0	0	0	0	0	0	k__Bacteria; p__Bacteroidetes; c__Bacteroidia; o__Bacteroidales; f__Rikenellaceae; g__Alistipes; s__massiliensis
daae43be6cf06991f62a085ba8bff3b6	31	32	0	76	19	47	28	0	84	27	72	58	45	64	0	691	1915	828	852	975	533	1223	594	201	417	0	237	171	94	k__Bacteria; p__Bacteroidetes; c__Bacteroidia; o__Bacteroidales; f__S24-7; g__; s__
54eaec788f0a38ac8cc0932220c7e94d	0	0	0	73	0	59	0	0	0	0	22	34	42	0	0	0	0	0	0	0	0	0	0	0	0	0	0	0	0	k__Bacteria; p__Bacteroidetes; c__Bacteroidia; o__Bacteroidales; f__S24-7; g__; s__
1930d2ae4018583d606e705beea31bd1	443	434	23	327	0	333	84	156	489	225	222	234	449	280	0	570	701	272	182	262	218	411	260	129	183	0	401	133	110	k__Bacteria; p__Bacteroidetes; c__Bacteroidia; o__Bacteroidales; f__S24-7; g__; s__
cb8b8a6ee6bcfa115f8b24a45fa1c12a	628	445	527	1438	0	897	858	1177	1732	994	734	1518	1072	1808	227	1447	1116	997	902	591	452	875	781	702	618	0	551	519	475	k__Bacteria; p__Bacteroidetes; c__Bacteroidia; o__Bacteroidales; f__S24-7; g__; s__
33ea9f7df7a02a6f06fb9700ed440401	461	648	134	830	0	936	198	63	667	213	158	451	293	444	35	998	913	695	497	882	1078	1186	1209	721	465	0	2180	608	1080	k__Bacteria; p__Bacteroidetes; c__Bacteroidia; o__Bacteroidales; f__S24-7; g__; s__
f80166d86a7f15b69b6ac97505299c3a	1852	1201	0	936	0	876	331	235	1226	420	945	488	1117	1061	0	287	258	137	208	437	305	574	289	212	277	0	459	338	233	k__Bacteria; p__Bacteroidetes; c__Bacteroidia; o__Bacteroidales; f__S24-7; g__; s__
e19e5feb24c30998e0e75a710634261a	550	420	193	664	0	744	338	534	872	806	551	1145	620	1253	0	531	441	419	664	222	357	399	629	257	480	0	419	183	457	k__Bacteria; p__Bacteroidetes; c__Bacteroidia; o__Bacteroidales; f__S24-7; g__; s__
edc1dfcd54e37069be79c20ae7bfd68f	689	266	60	971	10	787	358	0	393	394	279	520	654	645	47	1178	1092	638	833	489	259	580	582	393	502	9	709	512	304	k__Bacteria; p__Bacteroidetes; c__Bacteroidia; o__Bacteroidales; f__S24-7; g__; s__
b9601452981d5393bd6c0ed100a35ff0	321	137	0	455	0	367	204	0	221	183	148	281	346	341	0	1261	1188	675	885	629	272	590	663	460	541	0	695	631	333	k__Bacteria; p__Bacteroidetes; c__Bacteroidia; o__Bacteroidales; f__S24-7; g__; s__
e4597f1dce864c29882fa64f616d1a6c	565	506	0	704	0	597	136	103	735	155	361	172	330	673	69	469	437	257	175	95	118	481	414	290	278	0	827	355	338	k__Bacteria; p__Bacteroidetes; c__Bacteroidia; o__Bacteroidales; f__S24-7; g__; s__
2eb2fe0471e37d54b5e1c47660220ad6	201	325	25	133	0	169	45	62	192	93	95	124	243	96	0	770	964	425	1527	1129	411	456	498	273	641	0	205	176	66	k__Bacteria; p__Bacteroidetes; c__Bacteroidia; o__Bacteroidales; f__S24-7; g__; s__
610fec3c1f64661f446a6e8270f23d0c	249	315	56	677	0	549	125	217	473	184	139	261	808	901	17	419	356	256	280	290	209	261	225	87	200	0	223	149	121	k__Bacteria; p__Bacteroidetes; c__Bacteroidia; o__Bacteroidales; f__S24-7; g__; s__
5858157a5f3c4bdbc235927eae7ff303	92	641	0	284	4	549	23	0	509	27	443	128	894	690	0	36	54	29	985	551	24	39	260	101	195	5	637	301	14	k__Bacteria; p__Bacteroidetes; c__Bacteroidia; o__Bacteroidales; f__S24-7; g__; s__
129500150cad877075ed12b0c9424282	1104	476	21	518	0	432	124	0	242	221	113	114	641	437	18	273	307	196	218	228	186	153	275	172	229	0	299	106	105	k__Bacteria; p__Bacteroidetes; c__Bacteroidia; o__Bacteroidales; f__S24-7; g__; s__
82b6b13c800633859b139cf0569b4cda	220	254	26	721	0	259	87	14	323	66	40	100	198	334	0	190	174	167	89	256	141	324	831	527	613	0	452	94	71	k__Bacteria; p__Bacteroidetes; c__Bacteroidia; o__Bacteroidales; f__S24-7; g__; s__
c1def48b42e159b33dd366fb124ea638	215	142	47	267	0	258	76	40	265	84	92	155	136	228	0	1008	551	441	498	525	164	489	265	127	240	0	294	44	301	k__Bacteria; p__Bacteroidetes; c__Bacteroidia; o__Bacteroidales; f__S24-7; g__; s__
0ebb2cf4a2017aeaefadf9ae5062eb62	554	389	0	958	0	629	168	0	456	170	181	189	448	333	0	310	270	154	102	138	85	150	118	84	104	0	164	0	101	k__Bacteria; p__Bacteroidetes; c__Bacteroidia; o__Bacteroidales; f__S24-7; g__; s__
72e530a4206f2e4804d502f4dfca8387	135	128	20	253	0	227	88	55	257	75	140	149	137	243	0	430	513	207	149	179	157	341	375	232	319	0	362	154	114	k__Bacteria; p__Bacteroidetes; c__Bacteroidia; o__Bacteroidales; f__S24-7; g__; s__
08a568a23077f42668f7b4b5e0ce437e	881	570	0	435	0	445	67	0	591	106	203	113	507	218	0	103	50	0	0	101	0	156	73	0	55	0	151	101	0	k__Bacteria; p__Bacteroidetes; c__Bacteroidia; o__Bacteroidales; f__S24-7; g__; s__
ea9c1edfdf60a0a532f516b20689e41b	146	146	11	145	0	121	35	16	172	62	92	90	214	138	0	369	342	240	224	322	107	149	95	78	83	0	172	102	23	k__Bacteria; p__Bacteroidetes; c__Bacteroidia; o__Bacteroidales; f__S24-7; g__; s__
1f3fd62411d77829787c03e7d1e3dabf	421	136	41	506	0	403	200	0	228	223	178	337	338	347	0	0	0	0	0	0	0	0	0	0	0	0	0	0	0	k__Bacteria; p__Bacteroidetes; c__Bacteroidia; o__Bacteroidales; f__S24-7; g__; s__
a69c0a328e1b282389062478c5d49c3a	78	124	11	171	0	119	15	94	135	23	20	64	128	238	0	178	197	59	191	260	29	74	136	72	253	5	176	139	0	k__Bacteria; p__Bacteroidetes; c__Bacteroidia; o__Bacteroidales; f__S24-7; g__; s__
029ac1f87abeae7dbac1ababc489cfec	0	0	0	0	0	0	0	0	0	0	0	0	0	254	0	0	0	0	0	0	0	0	0	0	0	0	0	0	0	k__Bacteria; p__Bacteroidetes; c__Bacteroidia; o__Bacteroidales; f__S24-7; g__; s__
11bd305099dce16ecd99f2cb50aa2e40	0	120	0	0	0	0	0	0	51	53	66	55	97	0	0	194	296	113	538	441	99	143	0	0	82	0	0	0	0	k__Bacteria; p__Bacteroidetes; c__Bacteroidia; o__Bacteroidales; f__S24-7; g__; s__
960aceada5d86b21b6f3c6a38d14822d	232	147	0	316	0	231	56	0	177	59	60	63	181	120	0	0	0	0	0	0	0	46	174	72	93	0	194	0	114	k__Bacteria; p__Bacteroidetes; c__Bacteroidia; o__Bacteroidales; f__S24-7; g__; s__
ed78bbc1db0ff176088ec1eeb30cde95	112	111	10	110	0	113	20	0	93	25	94	68	66	116	0	152	82	47	121	159	76	62	170	80	77	0	142	155	22	k__Bacteria; p__Bacteroidetes; c__Bacteroidia; o__Bacteroidales; f__S24-7; g__; s__
cb1abf418422e26cfb437c2a36fa1ee9	29	48	0	98	0	61	19	0	67	42	23	52	114	119	0	138	85	67	109	152	128	140	146	50	129	0	109	134	33	k__Bacteria; p__Bacteroidetes; c__Bacteroidia; o__Bacteroidales; f__S24-7; g__; s__
350fb0a153502ce2dd4fa0cf051d3fbb	164	161	0	77	0	133	10	0	152	11	139	65	213	175	0	36	30	13	60	109	0	17	88	64	67	0	146	149	0	k__Bacteria; p__Bacteroidetes; c__Bacteroidia; o__Bacteroidales; f__S24-7; g__; s__
75c7e84b89affffcf99b13b1781a6b1b	150	190	0	79	0	82	23	0	156	28	33	62	129	143	0	137	126	120	116	79	34	95	58	26	37	0	56	0	0	k__Bacteria; p__Bacteroidetes; c__Bacteroidia; o__Bacteroidales; f__S24-7; g__; s__
c130ff4bc4f4b06b3e42f5c64b6ee6a0	0	108	0	81	0	85	8	35	91	18	69	45	115	145	0	54	52	30	41	80	0	66	52	20	51	0	0	0	0	k__Bacteria; p__Bacteroidetes; c__Bacteroidia; o__Bacteroidales; f__S24-7; g__; s__
d3d0b6aba6f97f1ba77a412531587a84	45	30	0	44	0	17	0	0	26	25	24	37	69	64	0	0	24	19	22	57	17	33	55	13	50	0	43	42	0	k__Bacteria; p__Bacteroidetes; c__Bacteroidia; o__Bacteroidales; f__S24-7; g__; s__
bc9e113079c7849f78dc82597208e15e	53	76	0	99	0	108	0	0	75	0	0	68	0	68	0	0	0	0	0	0	0	0	0	27	21	0	103	0	0	k__Bacteria; p__Bacteroidetes; c__Bacteroidia; o__Bacteroidales; f__S24-7; g__; s__
39f1b510d3d0f5a6d28609e5a26641a9	87	48	6	46	0	45	15	0	44	22	20	54	66	79	0	0	0	0	0	0	13	0	21	23	0	0	27	32	20	k__Bacteria; p__Bacteroidetes; c__Bacteroidia; o__Bacteroidales; f__S24-7; g__; s__
137e6f9d32678d9c9e94393f6ca94e55	0	0	0	0	0	0	0	0	0	0	0	0	0	0	0	163	160	87	62	0	0	88	0	0	0	0	0	0	0	k__Bacteria; p__Bacteroidetes; c__Bacteroidia; o__Bacteroidales; f__S24-7; g__; s__
19bb6fdfb210eda549aee95a652e0fdf	0	0	0	0	0	0	0	0	0	58	0	0	0	175	0	0	87	40	0	69	0	0	0	81	15	0	0	0	0	k__Bacteria; p__Bacteroidetes; c__Bacteroidia; o__Bacteroidales; f__S24-7; g__; s__
76b219eb7351347070ab7205275b9c02	99	98	0	0	0	0	0	0	0	0	0	0	0	0	0	0	0	0	0	0	38	0	0	0	0	0	75	51	34	k__Bacteria; p__Bacteroidetes; c__Bacteroidia; o__Bacteroidales; f__S24-7; g__; s__
01b2feeacd8a67179dab156bd6c90798	0	0	0	0	0	54	0	0	59	0	0	0	0	79	0	0	0	0	0	0	0	0	0	0	0	0	0	0	0	k__Bacteria; p__Bacteroidetes; c__Bacteroidia; o__Bacteroidales; f__S24-7; g__; s__
234166274fbb22e38900a26eb84ece58	0	27	0	23	0	0	0	0	20	8	0	0	44	26	0	0	0	0	0	0	0	0	0	0	0	0	0	0	0	k__Bacteria; p__Bacteroidetes; c__Bacteroidia; o__Bacteroidales; f__S24-7; g__; s__
56d6f6d6b1a1dc3cef3090e2e3041bd0	0	0	0	0	0	0	5	0	0	0	0	0	0	0	0	0	0	0	0	0	0	0	0	0	0	0	0	0	0	k__Bacteria; p__Bacteroidetes; c__Bacteroidia; o__Bacteroidales; f__S24-7; g__; s__
f7c235232dd68630f788d62795ea7da4	0	4	0	0	0	0	0	0	0	0	0	0	0	0	0	0	0	0	0	0	0	0	0	0	0	0	0	0	0	k__Bacteria; p__Bacteroidetes; c__Bacteroidia; o__Bacteroidales; f__S24-7; g__; s__
accca9704c8244039cabfddf16b148dc	0	0	0	0	0	0	0	0	0	0	0	0	0	0	0	0	0	6	0	0	0	0	0	0	0	0	0	0	0	k__Bacteria; p__Bacteroidetes; c__Bacteroidia; o__Bacteroidales; f__S24-7; g__; s__
713958f69d83e63950abcd15dc1eda26	0	0	0	0	0	0	0	0	0	0	0	0	0	0	0	0	0	4	0	0	0	0	0	0	0	0	0	0	0	k__Bacteria; p__Bacteroidetes; c__Bacteroidia; o__Bacteroidales; f__S24-7; g__; s__
845e1203ddbaa95b4a9bcb322a8ed1c3	0	0	0	0	0	0	0	0	0	0	0	0	0	0	0	0	0	0	0	0	0	0	0	0	0	0	3	0	0	k__Bacteria; p__Bacteroidetes; c__Bacteroidia; o__Bacteroidales; f__S24-7; g__; s__
9ddc37f1372dbc41cfca24208d940e99	0	0	0	3	0	0	0	0	0	0	0	0	0	0	0	0	0	0	0	0	0	0	0	0	0	0	0	0	0	k__Bacteria; p__Bacteroidetes; c__Bacteroidia; o__Bacteroidales; f__S24-7; g__; s__
f9edda10287f3b46ffcd6c0206207c1a	0	0	0	0	0	0	0	0	0	0	0	0	0	0	0	0	0	0	0	0	0	0	0	0	0	3	0	0	0	k__Bacteria; p__Bacteroidetes; c__Bacteroidia; o__Bacteroidales; f__S24-7; g__; s__
d2177eebf043fefdafc862cf88ada85b	0	0	0	0	0	0	0	0	0	0	0	0	0	0	0	0	0	0	0	0	0	0	1	0	0	0	0	0	0	k__Bacteria; p__Bacteroidetes; c__Bacteroidia; o__Bacteroidales; f__S24-7; g__; s__
63586824d7063c987d34104ea9f1eb14	0	0	0	0	0	1	0	0	0	0	0	0	0	0	0	0	0	0	0	0	0	0	0	0	0	0	0	0	0	k__Bacteria; p__Bacteroidetes; c__Bacteroidia; o__Bacteroidales; f__S24-7; g__; s__
57ee0ae015c7f3dfa6c8555c1ccf6155	0	0	0	0	0	0	0	0	0	0	0	0	0	0	0	0	0	0	0	0	0	0	0	0	0	4	0	0	0	k__Bacteria; p__Cyanobacteria; c__Chloroplast; o__Streptophyta; f__; g__; s__
208a08b90e13b04d2ef2f584535a2d39	0	0	0	0	0	0	0	0	0	0	0	0	0	0	0	0	92	0	58	24	0	0	113	139	90	0	470	127	0	k__Bacteria; p__Deferribacteres; c__Deferribacteres; o__Deferribacterales; f__Deferribacteraceae; g__Mucispirillum; s__schaedleri
d120cc9e73bf693494a9a2d77104b3db	0	0	0	0	0	0	0	0	0	0	0	0	0	0	0	0	0	0	0	0	0	0	1	0	0	0	0	0	0	k__Bacteria; p__Firmicutes
8f2af72e25eaf420b2e280bbc9cc6469	0	0	0	0	0	0	0	0	0	0	0	0	0	0	0	0	0	0	3	0	0	0	0	0	0	0	0	0	0	k__Bacteria; p__Firmicutes; c__Bacilli; o__Bacillales
2c1ab6c9b22d44a84cbf729b11d6c90c	0	0	0	0	0	0	0	0	0	0	0	0	0	0	0	0	0	0	0	1	0	0	0	0	0	0	0	0	0	k__Bacteria; p__Firmicutes; c__Bacilli; o__Bacillales
d47a288a856112bbdecc6c8030d16756	0	0	0	0	0	0	0	0	0	0	0	0	0	0	0	0	0	0	0	0	0	0	0	0	1	0	0	0	0	k__Bacteria; p__Firmicutes; c__Bacilli; o__Bacillales
ff6e625d0608b2fb6697501e62b1c582	0	0	0	0	0	0	3	0	0	0	0	0	0	0	0	0	0	0	0	0	0	0	0	0	0	0	0	0	0	k__Bacteria; p__Firmicutes; c__Bacilli; o__Bacillales; f__Bacillaceae; g__Oceanobacillus; s__chironomi
922d33a2963d3e87a3d4df6b82371235	0	0	0	0	0	0	0	0	0	0	0	0	0	0	0	0	0	0	0	0	0	0	0	0	0	123	0	0	0	k__Bacteria; p__Firmicutes; c__Bacilli; o__Bacillales; f__Staphylococcaceae; g__Staphylococcus
65d43491988bfe557da4d86a5ba25dae	0	0	0	0	10	0	0	0	0	0	0	0	0	0	0	0	0	0	0	0	0	0	0	0	0	0	0	0	0	k__Bacteria; p__Firmicutes; c__Bacilli; o__Bacillales; f__Staphylococcaceae; g__Staphylococcus
7b9c8d4a1896d84d92ab4820edd025a6	0	0	0	0	0	0	0	0	0	12	0	0	0	0	0	0	0	0	0	0	0	15	0	0	0	0	0	0	0	k__Bacteria; p__Firmicutes; c__Bacilli; o__Bacillales; f__Staphylococcaceae; g__Staphylococcus; s__sciuri
e7dd01d01c0203abc3708549d99e4e9c	0	0	0	0	0	0	0	40	0	0	0	0	0	0	0	0	0	0	0	0	0	0	0	0	0	0	0	0	0	k__Bacteria; p__Firmicutes; c__Bacilli; o__Bacillales; f__Staphylococcaceae; g__Staphylococcus; s__sciuri
2ef1e51ab1cf99a3c6417b05a060830e	0	0	1168	1104	2808	724	1515	0	0	2013	856	1191	1605	318	1323	260	132	224	355	693	1237	665	5	47	448	64	0	192	1399	k__Bacteria; p__Firmicutes; c__Bacilli; o__Lactobacillales; f__Lactobacillaceae; g__Lactobacillus
bd7bb5b11e9ccba1afbf45d9e0d5808a	0	0	624	746	1539	447	854	0	0	1099	435	677	908	223	763	141	87	113	215	413	710	370	0	0	270	0	0	109	807	k__Bacteria; p__Firmicutes; c__Bacilli; o__Lactobacillales; f__Lactobacillaceae; g__Lactobacillus
4638d6bff2ab12d301404395bd107593	0	0	0	0	0	1	0	0	0	0	0	0	0	0	0	0	0	0	0	0	0	0	0	0	0	0	0	0	0	k__Bacteria; p__Firmicutes; c__Bacilli; o__Lactobacillales; f__Lactobacillaceae; g__Lactobacillus
0df6c802966e8670279671824da4f10a	41	26	7693	4995	5471	4223	7730	23	25	11227	3892	10286	3025	2999	28667	2104	1585	1450	1901	2536	4421	2692	102	961	2739	121	106	726	9593	k__Bacteria; p__Firmicutes; c__Bacilli; o__Lactobacillales; f__Lactobacillaceae; g__Lactobacillus; s__
53dba4ca1253942dc1cb285d176c4a60	0	0	0	0	0	0	0	0	0	0	0	0	0	0	0	0	0	0	0	3	0	0	0	0	0	0	0	0	0	k__Bacteria; p__Firmicutes; c__Bacilli; o__Lactobacillales; f__Lactobacillaceae; g__Lactobacillus; s__
95fdd816723ca482a5caba10bea171c8	1819	90	318	155	1561	129	664	457	23	1031	179	237	366	263	189	218	110	223	92	283	402	242	54	122	152	11509	45	77	404	k__Bacteria; p__Firmicutes; c__Bacilli; o__Lactobacillales; f__Lactobacillaceae; g__Lactobacillus; s__salivarius
f434bb1f62e53ad7aed6f6ffd2ec039c	420	31	76	29	413	0	181	137	0	229	0	55	93	90	0	0	0	0	0	60	114	58	0	0	36	2576	0	0	88	k__Bacteria; p__Firmicutes; c__Bacilli; o__Lactobacillales; f__Lactobacillaceae; g__Lactobacillus; s__salivarius
dcf2491079ee545029cc15b9ad3a4f43	0	0	0	0	0	0	0	0	0	0	0	0	0	0	0	0	0	0	0	0	0	65	0	0	0	2782	0	0	0	k__Bacteria; p__Firmicutes; c__Bacilli; o__Lactobacillales; f__Lactobacillaceae; g__Lactobacillus; s__salivarius
35c20bca9f55dee4ea0cadc910bfd1b0	0	0	0	0	0	0	0	0	0	0	0	16	0	0	0	0	0	0	0	0	0	0	0	0	0	0	0	0	0	k__Bacteria; p__Firmicutes; c__Bacilli; o__Lactobacillales; f__Lactobacillaceae; g__Lactobacillus; s__vaginalis
a70673aeb8e61efca7a9986aad1deea3	0	0	0	0	0	0	0	0	0	0	0	3	0	0	0	0	0	0	0	0	0	0	0	0	0	0	0	0	0	k__Bacteria; p__Firmicutes; c__Bacilli; o__Lactobacillales; f__Lactobacillaceae; g__Lactobacillus; s__vaginalis
8e65a6232100498d190e0f4de270e0fb	0	0	0	0	0	0	0	0	0	0	0	1	0	0	0	0	0	0	0	0	0	0	0	0	0	0	0	0	0	k__Bacteria; p__Firmicutes; c__Bacilli; o__Lactobacillales; f__Lactobacillaceae; g__Lactobacillus; s__vaginalis
ff2be076cf928bdf0eb0935b49878911	103	0	23	0	511	0	69	327	0	105	27	41	0	0	91	0	0	47	0	24	23	16	0	15	0	3307	9	0	105	k__Bacteria; p__Firmicutes; c__Bacilli; o__Lactobacillales; f__Streptococcaceae; g__Streptococcus; s__
fd496fd32dc8c08ade2e8b6c9d8ee13d	0	9	0	0	0	0	0	0	0	0	0	0	13	0	0	26	0	0	0	0	0	17	0	0	0	0	0	0	0	k__Bacteria; p__Firmicutes; c__Bacilli; o__Lactobacillales; f__Streptococcaceae; g__Streptococcus; s__
1dfe9648340e8ee42892117ab338680a	0	0	0	0	0	0	0	0	0	0	0	0	0	21	0	0	0	0	0	0	0	0	0	0	0	0	0	0	0	k__Bacteria; p__Firmicutes; c__Bacilli; o__Lactobacillales; f__Streptococcaceae; g__Streptococcus; s__
df0e3d38eec730326754d8c17a8b8efe	0	23	4925	1091	25876	836	16362	0	33	34	113	29	30	36	104	192	292	656	571	1760	962	159	807	679	1041	22198	339	1020	939	k__Bacteria; p__Firmicutes; c__Bacilli; o__Turicibacterales; f__Turicibacteraceae; g__Turicibacter; s__
1fd294eea9485182ef6ac20c65e5a949	0	0	0	0	0	0	0	0	0	0	0	0	0	0	0	0	0	0	92	0	0	0	0	0	106	1294	0	0	0	k__Bacteria; p__Firmicutes; c__Bacilli; o__Turicibacterales; f__Turicibacteraceae; g__Turicibacter; s__
e05dc3120b03a9d39c8d160973c3da2d	0	0	0	0	0	0	0	0	0	0	0	0	0	0	0	0	0	0	0	14	0	0	0	0	0	0	0	0	0	k__Bacteria; p__Firmicutes; c__Bacilli; o__Turicibacterales; f__Turicibacteraceae; g__Turicibacter; s__
b8455681fc92d051fdd023aa62417fb3	0	56	0	66	0	381	0	0	160	0	93	0	0	444	0	60	19	8	6004	1467	59	79	832	960	0	29	956	7387	0	k__Bacteria; p__Firmicutes; c__Clostridia; o__Clostridiales
6c921e3ae0af506f54295d074ca071bc	0	0	0	0	0	0	0	0	0	0	0	0	0	0	0	0	0	0	0	0	0	0	904	557	453	0	545	0	0	k__Bacteria; p__Firmicutes; c__Clostridia; o__Clostridiales
c2ad34addc26f871b36e062f6816d89f	0	5347	0	1413	32	684	0	0	6544	0	1125	152	0	3418	125	0	0	0	0	0	0	0	0	0	0	0	0	0	0	k__Bacteria; p__Firmicutes; c__Clostridia; o__Clostridiales
1328ddadac3f2d08eb25e79a18f7e574	0	4618	22	1070	0	537	0	51	5707	0	791	109	0	2564	0	0	0	0	0	0	0	0	0	0	0	0	0	0	0	k__Bacteria; p__Firmicutes; c__Clostridia; o__Clostridiales
4ed1b5cf2300afb72f7fb97ec6ff2e9e	0	2267	0	516	0	287	0	0	2535	0	394	0	0	1167	0	0	0	0	0	0	0	0	0	0	0	0	0	0	0	k__Bacteria; p__Firmicutes; c__Clostridia; o__Clostridiales
41968913d9ca2d9dfd73c99f7947bb01	0	0	0	0	0	0	0	0	0	0	0	0	0	0	0	0	70	10	1035	653	0	0	306	495	820	0	430	45	0	k__Bacteria; p__Firmicutes; c__Clostridia; o__Clostridiales
a927fa934cf9d977992764c4dcba0b7d	0	0	0	0	0	0	0	0	0	0	0	0	0	0	0	0	0	0	0	0	0	0	0	0	0	0	0	706	0	k__Bacteria; p__Firmicutes; c__Clostridia; o__Clostridiales
00cd2f68603124759047487807589f27	0	0	0	98	18	127	0	0	42	0	9	125	229	33	0	0	0	0	0	0	0	0	0	0	0	0	0	0	0	k__Bacteria; p__Firmicutes; c__Clostridia; o__Clostridiales
185fd5fa18cb1cc8b0fa2bacf60af299	0	114	0	40	0	0	0	0	48	0	55	24	37	73	0	0	0	0	0	42	0	0	51	24	171	0	20	21	0	k__Bacteria; p__Firmicutes; c__Clostridia; o__Clostridiales
4e1bda045e6ba843353281138c649093	0	144	0	49	0	180	0	14	65	0	109	51	658	132	0	0	0	0	436	251	0	0	22	16	32	0	333	417	0	k__Bacteria; p__Firmicutes; c__Clostridia; o__Clostridiales
03d1db1ccc574034f8242e94d57eca3b	0	113	0	89	0	50	0	32	18	0	247	51	172	48	0	0	16	0	38	54	0	0	74	116	89	0	145	148	0	k__Bacteria; p__Firmicutes; c__Clostridia; o__Clostridiales
e046e29a358f4e382dccc33ca22f61ad	0	132	0	0	0	37	0	93	36	0	767	139	252	45	0	0	0	0	157	22	0	0	71	20	99	0	0	0	0	k__Bacteria; p__Firmicutes; c__Clostridia; o__Clostridiales
5284495840f983847ec0d0b741a9a471	0	0	0	0	0	0	0	0	0	0	0	0	0	0	0	0	0	0	784	100	0	0	0	0	0	0	0	0	0	k__Bacteria; p__Firmicutes; c__Clostridia; o__Clostridiales
325ce268c8bbe026198a5ca3dbaad5b9	0	111	0	44	0	53	0	31	56	0	81	43	82	111	0	0	2	0	52	53	0	0	50	54	30	0	0	104	0	k__Bacteria; p__Firmicutes; c__Clostridia; o__Clostridiales
9fac45309651b2907fa6715ab127400c	0	63	0	60	0	64	0	33	89	0	106	20	103	47	0	0	5	0	23	71	0	0	143	39	113	0	69	252	0	k__Bacteria; p__Firmicutes; c__Clostridia; o__Clostridiales
d2be1254f5e7eb97bd42ec342d9cb11d	0	0	0	13	0	56	0	0	61	0	156	38	138	0	0	0	0	0	56	43	0	0	34	21	51	0	50	18	0	k__Bacteria; p__Firmicutes; c__Clostridia; o__Clostridiales
31fd9079716dfd77450302c910161113	0	0	0	0	0	0	0	0	0	0	0	0	0	0	0	0	0	0	0	0	0	0	408	248	156	0	0	0	0	k__Bacteria; p__Firmicutes; c__Clostridia; o__Clostridiales
5999c79b4a0c61c19a9cf4cc497f1514	0	71	0	0	0	35	0	0	18	0	117	18	114	90	0	0	0	0	0	0	0	0	0	0	9	0	6	0	0	k__Bacteria; p__Firmicutes; c__Clostridia; o__Clostridiales
3468e2a610f30cb3f84ce4c71fc13e77	0	0	0	0	0	0	0	0	0	0	0	0	0	0	0	0	0	0	10	0	0	0	12	24	74	0	33	11	0	k__Bacteria; p__Firmicutes; c__Clostridia; o__Clostridiales
b9de16cd785e84d491d972888c61088c	0	39	0	39	0	0	0	0	0	0	74	0	71	86	0	0	0	0	0	7	0	0	0	0	0	0	0	29	0	k__Bacteria; p__Firmicutes; c__Clostridia; o__Clostridiales
e9401f3db9527e1a57b19c9117442afc	0	24	0	0	0	0	0	0	6	0	47	0	26	30	0	0	0	0	0	0	0	0	0	0	0	0	0	0	0	k__Bacteria; p__Firmicutes; c__Clostridia; o__Clostridiales
f09f257605135a6049b847768387fb33	0	0	0	0	0	0	0	0	0	0	0	0	0	0	0	0	0	0	0	0	0	0	0	11	16	0	0	36	0	k__Bacteria; p__Firmicutes; c__Clostridia; o__Clostridiales
f95b1ff191764f53c85f7e7ab0efb549	0	0	0	0	0	0	0	0	0	0	0	0	0	0	0	0	0	0	0	0	0	0	0	0	14	0	0	0	0	k__Bacteria; p__Firmicutes; c__Clostridia; o__Clostridiales
79cd9087bcbeb4c4209f5463e43e6eee	0	0	0	0	0	0	0	0	0	0	0	7	0	0	0	0	0	0	26	19	0	0	0	0	0	0	0	0	0	k__Bacteria; p__Firmicutes; c__Clostridia; o__Clostridiales
0c096691a28dd5d8bae1f9e364e2534b	0	0	0	0	0	5	0	0	0	0	0	0	0	0	0	0	0	0	0	0	0	0	0	0	0	0	0	0	0	k__Bacteria; p__Firmicutes; c__Clostridia; o__Clostridiales
9c3e528483c1c92b1c6f5d45cbd672ec	0	0	0	0	0	0	0	0	0	0	0	0	0	0	8	0	0	0	0	0	0	0	0	0	0	0	0	0	0	k__Bacteria; p__Firmicutes; c__Clostridia; o__Clostridiales
27b0bca5c048a9dfade9558dcf685681	0	0	0	0	0	0	0	0	0	0	0	0	0	0	0	37	432	23	63	23	27	0	4251	4462	4924	0	2514	1462	0	k__Bacteria; p__Firmicutes; c__Clostridia; o__Clostridiales; f__; g__; s__
707740d13076516032127f753473cfc3	0	0	0	748	0	74	0	0	0	19	521	319	1084	1442	0	0	0	0	0	0	0	16	581	775	553	0	131	355	0	k__Bacteria; p__Firmicutes; c__Clostridia; o__Clostridiales; f__; g__; s__
e24e7b9b383a4e46a7761d21ddd703aa	0	90	0	76	0	49	0	0	95	0	206	95	47	30	0	0	32	0	28	0	0	0	207	334	615	0	385	137	0	k__Bacteria; p__Firmicutes; c__Clostridia; o__Clostridiales; f__; g__; s__
5f1f6453ad88dc836876671d27f97f58	34	140	14	107	0	125	13	134	136	16	306	85	366	175	0	76	49	48	172	154	41	93	184	127	395	0	176	294	0	k__Bacteria; p__Firmicutes; c__Clostridia; o__Clostridiales; f__; g__; s__
6aaac37f56d07ffcea4fe9ef1cd00d2f	0	0	0	0	0	0	0	0	0	0	0	0	0	62	0	60	103	0	923	545	0	0	0	0	0	0	0	0	0	k__Bacteria; p__Firmicutes; c__Clostridia; o__Clostridiales; f__; g__; s__
9c6688b479e664fa9d070647653e49ed	0	0	0	0	0	0	0	0	0	0	0	0	0	0	0	0	126	0	22	1644	0	0	0	0	1718	0	939	496	0	k__Bacteria; p__Firmicutes; c__Clostridia; o__Clostridiales; f__; g__; s__
5eaeab6fa2a8efe96eac7a0712c65080	0	375	0	82	0	180	0	17	141	0	161	111	144	48	0	0	8	0	33	28	0	0	120	119	115	0	337	182	0	k__Bacteria; p__Firmicutes; c__Clostridia; o__Clostridiales; f__; g__; s__
ad967928a73ab98e764eee29f69d81ee	0	0	0	0	0	0	0	0	0	0	0	0	0	0	0	0	0	0	0	0	0	0	24	44	28	0	0	0	0	k__Bacteria; p__Firmicutes; c__Clostridia; o__Clostridiales; f__; g__; s__
f7428585b7cf8d65f206036a5852adab	0	0	0	188	0	739	0	0	0	0	1126	65	884	130	0	0	0	0	88	44	0	0	376	29	0	0	0	93	0	k__Bacteria; p__Firmicutes; c__Clostridia; o__Clostridiales; f__; g__; s__
91a093473cad95da81d9ebb47d5ef0c5	0	51	0	22	18	78	4	0	87	0	100	0	94	21	0	0	0	0	0	0	0	0	0	0	0	0	0	0	0	k__Bacteria; p__Firmicutes; c__Clostridia; o__Clostridiales; f__; g__; s__
1841ceeb252a3e471065c84c01175567	0	85	0	26	0	17	0	0	9	0	63	31	36	0	0	0	20	0	79	20	0	0	38	90	31	0	46	43	0	k__Bacteria; p__Firmicutes; c__Clostridia; o__Clostridiales; f__; g__; s__
2cf0267a31dc6f1b8ee65c913b8f6e4d	0	76	0	123	0	239	0	43	507	0	250	134	164	251	0	0	8	0	53	10	0	0	40	40	41	0	41	68	0	k__Bacteria; p__Firmicutes; c__Clostridia; o__Clostridiales; f__; g__; s__
35b8c10c192360a7cdad628a185e99e5	0	133	0	99	0	123	0	0	194	0	88	87	254	60	0	0	0	0	0	21	0	0	25	63	0	0	78	39	0	k__Bacteria; p__Firmicutes; c__Clostridia; o__Clostridiales; f__; g__; s__
08eedcaf8f982611c4982038139f6271	0	189	0	0	0	132	0	114	273	0	113	269	759	148	0	0	0	0	38	0	0	0	46	68	15	0	0	48	0	k__Bacteria; p__Firmicutes; c__Clostridia; o__Clostridiales; f__; g__; s__
ff30b3d451a318cb5fcf4a87f83927ad	0	0	0	0	0	0	0	0	0	0	767	261	571	636	0	0	0	0	0	0	0	0	0	0	0	0	0	0	0	k__Bacteria; p__Firmicutes; c__Clostridia; o__Clostridiales; f__; g__; s__
50c77a7d7927650d7b1a093e9d2c62de	0	31	0	0	0	0	0	14	29	0	43	25	50	59	0	0	0	0	0	30	0	0	38	26	56	0	0	63	0	k__Bacteria; p__Firmicutes; c__Clostridia; o__Clostridiales; f__; g__; s__
10055b4de0b725f946f9dc5f3e8409df	0	0	0	0	0	0	0	0	0	0	68	115	41	0	0	0	0	0	0	0	0	0	282	322	274	0	0	0	0	k__Bacteria; p__Firmicutes; c__Clostridia; o__Clostridiales; f__; g__; s__
57e11c3559fa2ef79a2702684229e4ba	0	0	0	37	0	0	0	0	0	0	16	14	0	0	0	0	0	0	0	0	0	0	36	25	37	0	33	27	0	k__Bacteria; p__Firmicutes; c__Clostridia; o__Clostridiales; f__; g__; s__
e5ee1d85ad16f8c94333754ffe9430ff	0	129	0	118	0	53	0	0	83	0	69	10	11	37	0	0	0	0	69	62	0	0	96	69	68	0	97	53	0	k__Bacteria; p__Firmicutes; c__Clostridia; o__Clostridiales; f__; g__; s__
c7205100c08de2585db74f670a36edf9	0	0	0	0	0	0	0	0	0	0	0	0	0	0	0	0	0	0	0	0	0	0	17	0	540	0	125	117	0	k__Bacteria; p__Firmicutes; c__Clostridia; o__Clostridiales; f__; g__; s__
36d9f553b6f26520e7a6f8671cdde1f5	0	0	0	128	14	68	0	0	104	0	0	337	0	575	0	0	0	0	0	0	0	10	38	0	140	0	96	184	20	k__Bacteria; p__Firmicutes; c__Clostridia; o__Clostridiales; f__; g__; s__
4debdb072999105a06ee39aa8779f01c	0	78	0	0	0	0	0	0	0	0	32	0	123	46	0	0	0	0	0	0	0	0	0	0	0	0	0	33	0	k__Bacteria; p__Firmicutes; c__Clostridia; o__Clostridiales; f__; g__; s__
1c281deaf71c6d702d1ddadfa953eac6	0	96	0	57	0	68	0	0	58	0	76	37	91	70	0	0	0	0	20	19	0	0	55	28	49	0	40	61	0	k__Bacteria; p__Firmicutes; c__Clostridia; o__Clostridiales; f__; g__; s__
a452acdd4133942f4427f17e596c9a80	0	0	0	0	0	0	0	0	0	0	0	0	0	0	0	0	0	0	0	0	0	0	27	65	0	0	0	34	0	k__Bacteria; p__Firmicutes; c__Clostridia; o__Clostridiales; f__; g__; s__
8cadcb7be6a644953d0ce8e8118a49d3	0	122	0	63	0	63	0	0	58	0	95	43	66	78	0	0	0	0	29	68	0	0	101	62	83	0	79	49	0	k__Bacteria; p__Firmicutes; c__Clostridia; o__Clostridiales; f__; g__; s__
e1d34bfaee639f5be81d28b8b33c5e2f	0	27	0	6	0	40	0	13	18	0	188	17	181	20	0	0	0	0	171	219	0	0	0	29	32	0	94	41	0	k__Bacteria; p__Firmicutes; c__Clostridia; o__Clostridiales; f__; g__; s__
f9f8a1e38fcd6166305ee1a90187d5ed	0	0	0	0	0	0	0	0	0	0	35	0	0	0	0	0	0	0	0	0	0	0	0	0	0	0	0	0	0	k__Bacteria; p__Firmicutes; c__Clostridia; o__Clostridiales; f__; g__; s__
f5e65944985d39991cba3fab949a0150	0	0	0	0	0	0	0	0	0	0	0	0	0	0	0	0	0	0	0	0	0	0	228	131	241	4	132	338	0	k__Bacteria; p__Firmicutes; c__Clostridia; o__Clostridiales; f__; g__; s__
af140e3881d1c74ce8b17a5c8979dfa5	0	13	0	18	0	19	0	18	8	0	17	6	4	15	0	23	11	11	8	9	0	0	20	7	8	0	0	0	0	k__Bacteria; p__Firmicutes; c__Clostridia; o__Clostridiales; f__; g__; s__
8212472385df0dc1b6527a764d613b7d	0	0	0	0	0	43	0	0	0	0	123	36	34	49	0	0	13	0	37	111	0	0	0	0	39	0	68	66	0	k__Bacteria; p__Firmicutes; c__Clostridia; o__Clostridiales; f__; g__; s__
37a0a427f45ea3b8299b4a41c10d02e6	0	0	0	0	0	30	0	0	0	0	25	6	44	0	0	0	0	0	59	18	0	0	33	18	21	0	48	52	0	k__Bacteria; p__Firmicutes; c__Clostridia; o__Clostridiales; f__; g__; s__
2ce88e05f1919882b01289628bd3d156	0	0	0	0	0	0	0	0	10	0	138	74	24	0	0	0	0	0	0	0	0	0	0	0	0	0	151	0	0	k__Bacteria; p__Firmicutes; c__Clostridia; o__Clostridiales; f__; g__; s__
d60f301b7a949b89d4ab416fd6023373	0	0	0	0	0	0	0	0	0	0	0	0	0	63	0	0	0	0	0	0	0	0	0	0	0	0	0	0	0	k__Bacteria; p__Firmicutes; c__Clostridia; o__Clostridiales; f__; g__; s__
83db0ce4368f169ef71342064440d682	0	0	0	0	0	0	0	0	0	0	0	0	0	0	0	0	0	0	327	186	0	0	0	0	0	0	0	0	0	k__Bacteria; p__Firmicutes; c__Clostridia; o__Clostridiales; f__; g__; s__
0fde62806e4413be1846e836dba2c786	0	21	0	0	0	0	0	0	8	0	25	0	12	34	0	0	0	0	0	53	0	0	15	0	19	0	29	28	0	k__Bacteria; p__Firmicutes; c__Clostridia; o__Clostridiales; f__; g__; s__
a6b8bcc8499b4128678a3a671a0bd004	0	0	0	0	0	0	0	0	0	0	58	44	0	0	0	0	0	0	0	0	0	0	0	0	0	0	0	0	0	k__Bacteria; p__Firmicutes; c__Clostridia; o__Clostridiales; f__; g__; s__
44133ba0a919858947f24b2d9559dff6	0	0	0	68	0	128	0	0	24	0	166	23	0	0	0	0	0	0	0	0	0	0	0	0	0	0	0	0	0	k__Bacteria; p__Firmicutes; c__Clostridia; o__Clostridiales; f__; g__; s__
ed52a875953f08d297bc4031f808bb37	0	0	0	0	0	0	0	0	0	0	35	39	0	0	0	0	0	0	0	0	0	0	71	85	65	0	0	0	0	k__Bacteria; p__Firmicutes; c__Clostridia; o__Clostridiales; f__; g__; s__
0f276b28ea3ba352f6fd667c1e298c38	0	0	0	0	0	0	0	0	0	0	0	0	0	0	0	0	0	0	0	16	5	0	0	0	0	0	0	0	0	k__Bacteria; p__Firmicutes; c__Clostridia; o__Clostridiales; f__; g__; s__
ce0fd2cf90c42ae9233134dfbd75a46b	0	0	0	0	0	0	0	0	0	0	0	0	0	0	0	0	0	0	0	0	0	0	214	0	51	0	0	0	0	k__Bacteria; p__Firmicutes; c__Clostridia; o__Clostridiales; f__; g__; s__
fcc58885c1a8654bf710ef3670e09067	0	24	0	8	0	22	0	0	18	0	99	9	32	10	0	0	0	0	0	0	0	0	0	0	0	0	0	0	0	k__Bacteria; p__Firmicutes; c__Clostridia; o__Clostridiales; f__; g__; s__
2fe93c7d6554d0f92c8b2ea2c36f2e2f	0	0	0	0	0	0	0	0	0	0	0	0	0	0	0	0	0	0	0	0	0	0	30	25	76	0	29	15	0	k__Bacteria; p__Firmicutes; c__Clostridia; o__Clostridiales; f__; g__; s__
8273e6e7e9cd8b7401183186d38a7b9d	0	0	0	0	0	68	0	0	76	0	42	0	0	0	0	0	0	0	0	0	0	0	0	0	0	0	0	0	0	k__Bacteria; p__Firmicutes; c__Clostridia; o__Clostridiales; f__; g__; s__
d7c3ae890ec4975f6c3fb50e9470b940	0	0	0	18	0	0	0	0	0	0	28	8	25	20	0	0	0	0	0	0	0	0	0	0	0	0	0	0	0	k__Bacteria; p__Firmicutes; c__Clostridia; o__Clostridiales; f__; g__; s__
4cc5231ea86506b08cdeebfec868214f	0	0	0	0	0	0	0	0	0	0	0	0	0	0	0	0	0	0	0	0	0	0	209	0	0	0	0	0	0	k__Bacteria; p__Firmicutes; c__Clostridia; o__Clostridiales; f__; g__; s__
c8e34bb10306cd8cc72e42eb1313b7c8	0	0	0	0	0	0	0	0	6	0	18	0	0	20	0	0	0	0	0	24	0	0	0	20	0	0	0	14	0	k__Bacteria; p__Firmicutes; c__Clostridia; o__Clostridiales; f__; g__; s__
2b90532f7b4cc2c26abd0f1f1657f80b	0	0	0	0	0	0	0	0	0	0	0	0	0	0	0	0	0	0	0	0	0	0	27	0	11	0	0	0	0	k__Bacteria; p__Firmicutes; c__Clostridia; o__Clostridiales; f__; g__; s__
08ce27cee52afc14d82faaae7852a600	0	0	0	0	0	0	0	0	0	0	7	0	0	0	0	0	0	0	27	14	0	0	0	0	15	0	0	52	0	k__Bacteria; p__Firmicutes; c__Clostridia; o__Clostridiales; f__; g__; s__
2197e3c697e9c1427ae1c3277d3c71f9	0	0	0	0	0	0	0	0	0	0	0	0	0	0	0	0	6	0	22	72	0	0	0	0	10	0	0	0	0	k__Bacteria; p__Firmicutes; c__Clostridia; o__Clostridiales; f__; g__; s__
6337b308d49ea78bc68f9100ca6c62b4	0	48	0	0	0	3	0	0	23	0	5	0	6	11	0	0	0	0	21	0	0	0	5	8	5	0	0	0	0	k__Bacteria; p__Firmicutes; c__Clostridia; o__Clostridiales; f__; g__; s__
fced56b8fe3abb5b162d60023e73da20	0	16	0	0	0	0	0	21	0	0	0	0	46	0	0	0	0	0	0	0	0	0	0	0	0	0	0	0	0	k__Bacteria; p__Firmicutes; c__Clostridia; o__Clostridiales; f__; g__; s__
85a3e769a721c55ca2b9880a56a43373	0	12	0	0	0	0	0	0	0	0	18	0	11	0	0	0	0	0	0	0	0	0	0	0	0	0	0	0	0	k__Bacteria; p__Firmicutes; c__Clostridia; o__Clostridiales; f__; g__; s__
c2236727ffae6d3d4521989084fcbe7b	0	0	0	0	0	0	0	0	8	0	0	0	0	0	0	0	0	0	0	0	0	0	0	0	0	0	21	0	0	k__Bacteria; p__Firmicutes; c__Clostridia; o__Clostridiales; f__; g__; s__
5bdc099119a8cc5ee2c471209aac49e6	0	30	0	0	0	0	0	0	0	0	4	0	0	0	0	0	0	0	0	8	0	0	0	0	0	0	0	0	0	k__Bacteria; p__Firmicutes; c__Clostridia; o__Clostridiales; f__; g__; s__
d0fb833cb3d12f63a22e8f82d8ded106	0	0	0	0	0	0	0	0	0	0	0	0	0	0	0	0	0	0	0	32	0	0	0	0	30	0	0	0	0	k__Bacteria; p__Firmicutes; c__Clostridia; o__Clostridiales; f__; g__; s__
85db0d60e8985f5dd02b1b3c10e2c371	0	0	0	0	0	0	0	0	0	0	0	0	0	0	0	0	0	0	0	55	0	0	0	0	0	0	0	0	0	k__Bacteria; p__Firmicutes; c__Clostridia; o__Clostridiales; f__; g__; s__
f2af8f45fa821799d1226a791db95016	0	23	0	0	0	0	0	0	0	0	0	0	7	15	0	0	0	0	0	0	0	0	0	0	0	0	0	0	0	k__Bacteria; p__Firmicutes; c__Clostridia; o__Clostridiales; f__; g__; s__
28f40d53329712ce4db640453b55ec03	0	12	0	0	0	0	0	0	0	0	21	0	0	0	0	0	0	0	0	0	0	0	0	0	0	0	0	0	0	k__Bacteria; p__Firmicutes; c__Clostridia; o__Clostridiales; f__; g__; s__
c6f5c4d8343f60687af5d72396766263	0	0	0	0	0	0	0	0	0	0	0	0	0	0	0	0	0	0	0	0	0	0	0	0	0	0	38	0	0	k__Bacteria; p__Firmicutes; c__Clostridia; o__Clostridiales; f__; g__; s__
870360668c3977200e9e3c9e18f79721	0	0	0	0	0	0	0	0	0	0	28	1	0	2	0	0	0	0	0	0	0	0	0	0	0	0	0	0	0	k__Bacteria; p__Firmicutes; c__Clostridia; o__Clostridiales; f__; g__; s__
630d3298d6df053fa8d57ead7cd4df95	0	0	0	0	0	0	0	0	0	0	0	0	0	0	0	0	0	0	0	0	0	0	0	0	0	0	0	4	0	k__Bacteria; p__Firmicutes; c__Clostridia; o__Clostridiales; f__; g__; s__
934dcdcb25ead801df5ed7b7c9f1477b	0	8	0	0	0	0	0	0	0	0	0	0	0	0	0	0	0	0	14	8	0	0	0	0	0	0	0	0	0	k__Bacteria; p__Firmicutes; c__Clostridia; o__Clostridiales; f__; g__; s__
6eaa4126f1149270fce6d316338af7f1	0	0	0	0	0	0	0	0	0	0	0	0	0	0	0	0	0	0	45	0	0	0	0	0	0	0	0	0	0	k__Bacteria; p__Firmicutes; c__Clostridia; o__Clostridiales; f__; g__; s__
b72909635060381035aa822951ccee03	0	0	0	0	0	12	0	0	4	0	6	6	0	0	0	0	0	0	0	0	0	0	0	0	0	0	0	0	0	k__Bacteria; p__Firmicutes; c__Clostridia; o__Clostridiales; f__; g__; s__
5f3d00d14c041d84bcdb3d126ce24330	0	0	0	0	0	0	0	0	0	0	0	0	0	0	0	0	0	0	0	0	0	0	0	0	0	0	0	39	0	k__Bacteria; p__Firmicutes; c__Clostridia; o__Clostridiales; f__; g__; s__
bb225aba3712c6cd5c7557474ef648a2	0	0	0	0	0	0	0	0	0	0	0	0	0	0	0	0	0	0	0	0	0	0	0	0	20	0	0	0	0	k__Bacteria; p__Firmicutes; c__Clostridia; o__Clostridiales; f__; g__; s__
5a816bf8f8dba8d375ef0dae2cb9e4f4	0	0	0	0	0	18	0	0	0	0	0	0	0	0	0	0	0	0	0	0	0	0	0	0	0	0	0	0	0	k__Bacteria; p__Firmicutes; c__Clostridia; o__Clostridiales; f__; g__; s__
06052cf685b553d7153ce66e408a1efa	0	11	0	0	0	0	0	0	0	0	0	0	0	0	0	0	0	0	0	0	0	0	0	0	0	0	0	0	0	k__Bacteria; p__Firmicutes; c__Clostridia; o__Clostridiales; f__; g__; s__
2429729a67999c6d894f79ae85dd332a	0	0	0	0	0	0	0	0	0	0	8	0	0	0	0	0	0	0	0	0	0	0	0	0	5	0	0	0	0	k__Bacteria; p__Firmicutes; c__Clostridia; o__Clostridiales; f__; g__; s__
591e0bc14cb4e16f197d218b3021a5d2	0	0	0	0	0	0	0	0	0	0	4	0	0	6	0	0	0	0	0	0	0	0	0	0	0	0	0	0	0	k__Bacteria; p__Firmicutes; c__Clostridia; o__Clostridiales; f__; g__; s__
f2b1c96f84a19dbadf98ad450192b48f	0	0	0	0	0	0	0	0	0	0	0	0	0	0	0	0	0	0	0	0	0	0	10	0	0	0	0	0	0	k__Bacteria; p__Firmicutes; c__Clostridia; o__Clostridiales; f__; g__; s__
943c044ca022e0f7fc94b50cd4284744	0	0	0	0	0	0	0	0	0	0	0	0	0	0	0	0	0	0	0	7	0	0	0	0	0	0	0	0	0	k__Bacteria; p__Firmicutes; c__Clostridia; o__Clostridiales; f__; g__; s__
a92f4a553501103ffc108daf4c248191	0	0	0	0	0	0	0	0	0	0	0	0	0	0	0	0	0	0	0	0	0	0	0	7	0	0	0	0	0	k__Bacteria; p__Firmicutes; c__Clostridia; o__Clostridiales; f__; g__; s__
6312bde5ed1bda468089673f268466fb	0	0	0	0	0	0	0	0	0	0	0	0	0	0	0	0	0	0	0	0	0	0	0	0	5	0	0	0	0	k__Bacteria; p__Firmicutes; c__Clostridia; o__Clostridiales; f__; g__; s__
04551d3323a786ff624839f426ede82d	0	0	0	0	0	0	0	0	4	0	0	0	0	0	0	0	0	0	0	0	0	0	0	0	0	0	0	0	0	k__Bacteria; p__Firmicutes; c__Clostridia; o__Clostridiales; f__; g__; s__
4ded844318484e17d39e4fb46824c3a8	0	0	0	0	0	0	0	0	0	0	0	0	4	0	0	0	0	0	0	0	0	0	0	0	0	0	0	0	0	k__Bacteria; p__Firmicutes; c__Clostridia; o__Clostridiales; f__; g__; s__
6502bcf9eabbb5b3105ac006b441c0f5	0	0	0	0	0	0	0	0	0	0	0	0	4	0	0	0	0	0	0	0	0	0	0	0	0	0	0	0	0	k__Bacteria; p__Firmicutes; c__Clostridia; o__Clostridiales; f__; g__; s__
fc4998c7198a9324c375eac79ad98f49	0	0	0	0	0	0	0	0	0	0	0	0	0	0	7	0	0	0	0	0	0	0	0	0	0	0	0	0	0	k__Bacteria; p__Firmicutes; c__Clostridia; o__Clostridiales; f__; g__; s__
b1a58482d3f282dba499f7eb88ca99c5	0	0	0	0	0	0	0	0	0	0	0	0	0	0	0	0	0	0	0	2	0	0	0	0	0	0	0	0	0	k__Bacteria; p__Firmicutes; c__Clostridia; o__Clostridiales; f__; g__; s__
637b9c6f34d5b9f74748339873463137	0	0	0	0	0	0	0	0	0	0	4	0	0	0	0	0	0	0	0	0	0	0	0	0	0	0	0	0	0	k__Bacteria; p__Firmicutes; c__Clostridia; o__Clostridiales; f__; g__; s__
71388bf0952df19a8fad5f1bfa9d8c43	0	0	0	0	0	0	0	0	0	0	0	0	0	0	0	0	0	0	0	0	0	0	0	0	0	0	5	0	0	k__Bacteria; p__Firmicutes; c__Clostridia; o__Clostridiales; f__; g__; s__
4afbf45f017f69e11e9987ce9b6181c6	0	2	0	0	0	0	0	0	0	0	0	0	0	0	0	0	0	0	0	0	0	0	0	0	0	0	0	0	0	k__Bacteria; p__Firmicutes; c__Clostridia; o__Clostridiales; f__; g__; s__
17f45616057df09279241e1432419345	0	0	0	0	0	0	0	0	0	0	2	0	0	0	0	0	0	0	0	0	0	0	0	0	0	0	0	0	0	k__Bacteria; p__Firmicutes; c__Clostridia; o__Clostridiales; f__; g__; s__
28537beae5661498a1349aa13925906a	0	0	0	4	0	0	0	0	0	0	0	0	0	0	0	0	0	0	0	0	0	0	0	0	0	0	0	0	0	k__Bacteria; p__Firmicutes; c__Clostridia; o__Clostridiales; f__; g__; s__
2761d2af180a35a4e108ad9275d5326f	0	0	0	0	0	0	0	0	0	0	0	0	0	0	0	0	0	0	0	0	0	0	0	3	0	0	0	0	0	k__Bacteria; p__Firmicutes; c__Clostridia; o__Clostridiales; f__; g__; s__
e7c4918726a028bd930c2de93452efd8	0	2	0	0	0	0	0	0	0	0	0	0	0	0	0	0	0	0	0	0	0	0	0	0	0	0	0	0	0	k__Bacteria; p__Firmicutes; c__Clostridia; o__Clostridiales; f__; g__; s__
1a9a161ae6780c7b17fdb6efad15db91	0	0	0	0	0	0	0	0	0	0	1	0	0	0	0	0	0	0	0	0	0	0	0	0	0	0	0	0	0	k__Bacteria; p__Firmicutes; c__Clostridia; o__Clostridiales; f__; g__; s__
375ca6c893ee4bcbf93e60c50360c912	0	0	0	0	0	0	0	0	0	0	0	0	0	2	0	0	0	0	0	0	0	0	0	0	0	0	0	0	0	k__Bacteria; p__Firmicutes; c__Clostridia; o__Clostridiales; f__; g__; s__
4a7a338bf692931db226910091c6480d	0	0	0	0	0	0	0	0	0	0	0	0	0	0	0	0	0	0	3	0	0	0	0	0	0	0	0	0	0	k__Bacteria; p__Firmicutes; c__Clostridia; o__Clostridiales; f__; g__; s__
ede7a9e17a3af981eca7b0df34b50f1f	0	0	0	0	0	0	0	0	0	0	0	0	0	0	0	0	0	0	0	0	0	0	0	0	1	0	0	0	0	k__Bacteria; p__Firmicutes; c__Clostridia; o__Clostridiales; f__; g__; s__
e5fc8289e55a259aab69ecf3256fef0c	0	0	0	0	0	0	0	0	0	0	0	0	0	0	0	0	0	0	0	0	0	0	0	0	0	0	0	2	0	k__Bacteria; p__Firmicutes; c__Clostridia; o__Clostridiales; f__; g__; s__
5e277cfdfef0fa8947280539ccb0e59c	0	0	0	2	0	0	0	0	0	0	0	0	0	0	0	0	0	0	0	0	0	0	0	0	0	0	0	0	0	k__Bacteria; p__Firmicutes; c__Clostridia; o__Clostridiales; f__; g__; s__
55dcbf6c93eaf9111c9e5e7f8341bbd7	0	0	0	0	0	0	0	0	0	0	0	0	1	0	0	0	0	0	0	0	0	0	0	0	0	0	0	0	0	k__Bacteria; p__Firmicutes; c__Clostridia; o__Clostridiales; f__; g__; s__
25e2bb1c446bf6bb711e00bcc369315b	0	0	0	0	0	0	0	0	0	0	0	0	0	2	0	0	0	0	0	0	0	0	0	0	0	0	0	0	0	k__Bacteria; p__Firmicutes; c__Clostridia; o__Clostridiales; f__; g__; s__
3192f0892c08ec282493637f4fa28d60	0	0	0	0	0	0	0	0	0	0	6	0	0	0	0	0	0	0	0	0	0	0	0	8	6	0	0	0	0	k__Bacteria; p__Firmicutes; c__Clostridia; o__Clostridiales; f__[Mogibacteriaceae]
3abae39e94cf51920aec2b9fb42b53a9	0	47	0	37	0	32	0	0	29	0	47	22	39	47	0	0	4	0	30	47	0	0	63	36	46	0	36	92	0	k__Bacteria; p__Firmicutes; c__Clostridia; o__Clostridiales; f__[Mogibacteriaceae]; g__; s__
a828d86ae6b1ae29eea5092499bc99df	0	10	0	0	0	8	0	9	11	0	13	7	0	5	0	0	0	0	0	12	5	0	19	0	13	0	0	13	0	k__Bacteria; p__Firmicutes; c__Clostridia; o__Clostridiales; f__[Mogibacteriaceae]; g__; s__
77f352b310dc941a969edf6536c2e820	0	0	0	0	0	0	0	3	0	0	6	0	4	0	0	0	0	0	0	4	0	0	0	0	4	0	7	5	0	k__Bacteria; p__Firmicutes; c__Clostridia; o__Clostridiales; f__[Mogibacteriaceae]; g__; s__
8c41ae2b47fd3c4168c38cb5002bf4a4	0	0	0	0	0	0	0	0	0	0	0	0	0	0	0	0	0	0	10	0	0	0	0	5	0	0	13	0	0	k__Bacteria; p__Firmicutes; c__Clostridia; o__Clostridiales; f__[Mogibacteriaceae]; g__; s__
e00e288083c965bb4866d55d959fcb43	0	0	0	0	0	0	0	0	0	0	0	0	0	0	0	0	0	0	0	0	0	0	0	0	3	0	0	0	0	k__Bacteria; p__Firmicutes; c__Clostridia; o__Clostridiales; f__[Mogibacteriaceae]; g__; s__
235a3631d1cc01de1de9aa6fc9025300	0	0	0	0	0	0	0	0	8	0	0	0	0	0	0	0	0	0	0	0	0	0	0	0	0	0	0	0	0	k__Bacteria; p__Firmicutes; c__Clostridia; o__Clostridiales; f__[Mogibacteriaceae]; g__; s__
d23bbe506e4ded19e9dd017b65275bab	0	18	0	17	0	0	0	0	10	0	0	0	16	16	0	0	0	0	13	8	0	0	16	0	7	0	10	17	0	k__Bacteria; p__Firmicutes; c__Clostridia; o__Clostridiales; f__Christensenellaceae; g__; s__
85c902d02faa7542bbb97dc6bae04808	0	5	0	0	0	0	0	0	20	0	13	0	6	0	0	0	0	0	25	8	0	0	10	27	20	0	25	23	0	k__Bacteria; p__Firmicutes; c__Clostridia; o__Clostridiales; f__Christensenellaceae; g__; s__
78bde97a6e8f259342747f2d608611b2	0	0	0	0	0	5	0	0	0	0	8	0	7	0	0	0	0	0	12	6	0	0	16	4	21	0	17	6	0	k__Bacteria; p__Firmicutes; c__Clostridia; o__Clostridiales; f__Christensenellaceae; g__; s__
721bbde09abf2f51fc7d8caeab5b22f1	0	0	0	0	0	0	0	0	0	12754	2127	3774	358	718	248	680	14	1862	597	1057	1074	514	9	63	0	333	35	0	0	k__Bacteria; p__Firmicutes; c__Clostridia; o__Clostridiales; f__Clostridiaceae
ca098f913f44b468bd64f5a4d7b8f124	0	0	0	0	0	0	0	0	0	1254	208	358	0	65	0	0	0	180	0	88	121	50	0	0	0	0	0	0	0	k__Bacteria; p__Firmicutes; c__Clostridia; o__Clostridiales; f__Clostridiaceae; g__; s__
9cf3ece63fb5e5d8a14a81d6ec6f2b7b	116	27	75	0	8660	142	220	627	50	1228	13	108	155	14	19	0	0	0	0	0	0	0	0	0	0	0	0	0	0	k__Bacteria; p__Firmicutes; c__Clostridia; o__Clostridiales; f__Clostridiaceae; g__Candidatus Arthromitus; s__
d244384bd0bdd8660cc0f00e37f77e79	0	0	0	0	2	0	0	0	0	0	0	0	0	0	0	0	0	0	0	0	0	0	0	0	0	0	0	0	0	k__Bacteria; p__Firmicutes; c__Clostridia; o__Clostridiales; f__Clostridiaceae; g__Candidatus Arthromitus; s__
2747bd94a19fbfa82f1e90e326d2f100	0	0	0	0	0	0	0	0	0	0	0	0	0	0	0	0	0	0	15	19	0	0	16	21	6	0	4	0	0	k__Bacteria; p__Firmicutes; c__Clostridia; o__Clostridiales; f__Clostridiaceae; g__Clostridium; s__
dca5bc29c8ae92cee48c6ec73347a13b	0	0	0	0	0	0	0	0	0	0	0	0	0	0	0	0	0	0	0	0	0	0	0	0	0	0	0	5	0	k__Bacteria; p__Firmicutes; c__Clostridia; o__Clostridiales; f__Clostridiaceae; g__Clostridium; s__
62b36a8dfb877007421e2d54a4313564	0	0	0	0	0	0	0	0	0	0	0	0	0	0	0	0	0	2	0	0	0	0	0	0	0	0	0	0	0	k__Bacteria; p__Firmicutes; c__Clostridia; o__Clostridiales; f__Clostridiaceae; g__Clostridium; s__
f1b5d72cafaaea7b61c531cb90452d9c	0	145	0	77	0	102	0	0	63	0	116	46	156	111	0	0	5	0	71	67	0	0	81	39	103	0	70	89	0	k__Bacteria; p__Firmicutes; c__Clostridia; o__Clostridiales; f__Dehalobacteriaceae; g__Dehalobacterium; s__
1332b0dcde33b5f46ce13a45f40f5b9a	0	0	0	0	0	0	0	0	0	0	0	0	0	0	0	0	0	0	0	4	0	0	0	0	0	0	0	0	0	k__Bacteria; p__Firmicutes; c__Clostridia; o__Clostridiales; f__Dehalobacteriaceae; g__Dehalobacterium; s__
525993b5e53a57cbf766923bc5e9d429	0	0	0	0	0	0	0	0	1	0	0	0	0	0	0	0	0	0	0	0	0	0	0	0	0	0	0	0	0	k__Bacteria; p__Firmicutes; c__Clostridia; o__Clostridiales; f__Dehalobacteriaceae; g__Dehalobacterium; s__
924668f542df9de35c2226e4a6cf09bd	0	716	0	160	0	187	0	0	276	0	492	184	660	374	0	0	0	0	155	63	0	0	140	42	136	0	129	144	0	k__Bacteria; p__Firmicutes; c__Clostridia; o__Clostridiales; f__Lachnospiraceae
5a483930ae687501d239547148452dec	0	54	0	130	0	0	0	0	67	0	1422	1836	107	954	0	0	51	0	253	428	0	0	486	314	710	0	32	519	0	k__Bacteria; p__Firmicutes; c__Clostridia; o__Clostridiales; f__Lachnospiraceae
811f358e4e89eecbd75298ffce878cba	0	0	0	57	0	220	0	0	0	29	971	332	1490	486	0	0	15	0	89	86	0	0	0	0	0	0	67	0	0	k__Bacteria; p__Firmicutes; c__Clostridia; o__Clostridiales; f__Lachnospiraceae
34e330f47d6b0b3a7742855c99c1730b	0	364	0	0	0	0	0	0	0	0	62	0	0	0	0	0	0	0	0	0	0	0	0	0	0	0	0	0	0	k__Bacteria; p__Firmicutes; c__Clostridia; o__Clostridiales; f__Lachnospiraceae
d2964ea38cdcab0cd97a5bb10957941f	0	0	0	64	0	0	0	0	20	0	531	665	40	350	0	0	0	0	103	155	0	0	178	116	253	0	0	186	0	k__Bacteria; p__Firmicutes; c__Clostridia; o__Clostridiales; f__Lachnospiraceae
deb6cb498b1f0a2e2098d8698813c54b	0	33	0	0	0	12	0	0	13	0	0	0	0	12	0	0	0	0	84	39	12	0	38	0	28	0	0	16	0	k__Bacteria; p__Firmicutes; c__Clostridia; o__Clostridiales; f__Lachnospiraceae
c3e8496b70f7341450e298f29c5fa4e5	0	0	0	0	0	0	0	0	0	0	0	0	0	0	0	0	0	0	0	0	0	6	852	652	364	0	0	0	0	k__Bacteria; p__Firmicutes; c__Clostridia; o__Clostridiales; f__Lachnospiraceae
3cec387e3e89982bf989b857f7c296d1	0	104	0	671	0	696	0	0	0	0	44	0	58	63	0	0	0	0	0	0	0	0	0	0	0	0	0	726	0	k__Bacteria; p__Firmicutes; c__Clostridia; o__Clostridiales; f__Lachnospiraceae
c8738b09261f9ea1f3414e16667fac02	0	268	0	0	0	0	0	0	0	0	56	0	0	0	0	0	0	0	0	0	0	0	0	0	0	0	0	0	0	k__Bacteria; p__Firmicutes; c__Clostridia; o__Clostridiales; f__Lachnospiraceae
b310236a69032ef47e5c274f5256115a	0	0	0	0	0	0	0	0	0	0	0	0	0	0	0	0	0	0	296	31	0	0	0	59	43	0	415	86	0	k__Bacteria; p__Firmicutes; c__Clostridia; o__Clostridiales; f__Lachnospiraceae
226ab97195d19858d059fffaef17f5d7	0	511	0	0	0	0	0	0	0	0	100	0	0	0	0	0	0	0	90	272	0	0	0	13	45	0	0	0	0	k__Bacteria; p__Firmicutes; c__Clostridia; o__Clostridiales; f__Lachnospiraceae
e30216b1d3f1ad1922ccf61973f45787	0	166	0	0	0	0	0	0	32	0	79	42	0	105	0	0	0	0	0	0	0	0	0	0	0	0	0	0	0	k__Bacteria; p__Firmicutes; c__Clostridia; o__Clostridiales; f__Lachnospiraceae
78674d41468f953b6f422773cddc8cc8	0	0	0	0	0	71	0	0	0	0	306	92	486	144	0	0	0	0	26	0	0	0	0	0	0	0	0	0	0	k__Bacteria; p__Firmicutes; c__Clostridia; o__Clostridiales; f__Lachnospiraceae
ca46445779a5e604d678ab58bfdb549a	0	204	0	0	0	36	0	25	128	0	219	33	183	81	0	0	0	0	44	60	0	0	0	0	0	0	28	0	0	k__Bacteria; p__Firmicutes; c__Clostridia; o__Clostridiales; f__Lachnospiraceae
eb780084d3c5b406ff6ff7a4734850ec	0	27	0	9	0	0	0	0	0	0	162	23	142	69	0	0	0	0	87	137	0	0	14	25	14	0	0	38	0	k__Bacteria; p__Firmicutes; c__Clostridia; o__Clostridiales; f__Lachnospiraceae
6536a7bc84c95500ef05185628c9f407	0	20	0	40	0	28	0	0	13	0	0	0	24	15	0	0	0	0	0	0	0	0	0	28	0	0	21	26	0	k__Bacteria; p__Firmicutes; c__Clostridia; o__Clostridiales; f__Lachnospiraceae
bf5f9d8270688749d52cb3dfea76b096	0	0	0	36	0	0	0	68	144	0	33	209	0	26	0	0	0	0	0	0	0	0	45	0	30	0	0	0	0	k__Bacteria; p__Firmicutes; c__Clostridia; o__Clostridiales; f__Lachnospiraceae
62669fe8cbcac323242a062e3c6a3386	0	83	0	88	0	178	0	0	91	0	40	28	41	54	0	0	0	0	31	0	0	0	0	0	0	0	0	0	0	k__Bacteria; p__Firmicutes; c__Clostridia; o__Clostridiales; f__Lachnospiraceae
08faf2041b38f0c8f2faa68e7d5edd31	0	65	0	48	0	22	0	0	0	0	66	16	93	24	0	0	0	0	26	0	0	0	50	37	40	0	50	85	0	k__Bacteria; p__Firmicutes; c__Clostridia; o__Clostridiales; f__Lachnospiraceae
4e0a65b0a2fab7bf0f307d360b679d87	0	55	0	0	0	0	0	0	0	0	0	0	0	0	0	0	0	0	0	0	0	0	0	0	0	10	147	481	0	k__Bacteria; p__Firmicutes; c__Clostridia; o__Clostridiales; f__Lachnospiraceae
f9c752d5c510e07c457e029af2d6d31b	0	8	0	0	0	0	0	0	5	0	0	0	0	0	0	0	0	0	14	35	0	0	19	9	7	0	19	14	0	k__Bacteria; p__Firmicutes; c__Clostridia; o__Clostridiales; f__Lachnospiraceae
ddb4dac009841c724d01963915728bcf	0	9	0	0	0	0	0	63	114	0	0	144	0	0	0	0	0	0	0	0	0	0	25	0	22	0	0	0	0	k__Bacteria; p__Firmicutes; c__Clostridia; o__Clostridiales; f__Lachnospiraceae
84977ba94188c5d008f9861e3e14d0a5	0	74	0	0	0	0	0	93	54	0	22	0	0	0	0	0	0	0	0	0	0	0	0	0	0	0	0	0	0	k__Bacteria; p__Firmicutes; c__Clostridia; o__Clostridiales; f__Lachnospiraceae
538add871396bc31fee52b4c6e73542a	0	26	0	0	0	0	0	0	0	0	0	0	0	0	0	0	0	0	0	0	0	0	0	0	0	0	96	323	0	k__Bacteria; p__Firmicutes; c__Clostridia; o__Clostridiales; f__Lachnospiraceae
80dd71f0135ba7b0b937f699b90d18d8	0	30	0	0	0	0	0	0	0	0	0	0	0	0	0	0	0	0	0	0	0	0	0	0	0	0	0	0	0	k__Bacteria; p__Firmicutes; c__Clostridia; o__Clostridiales; f__Lachnospiraceae
f3f57fb4feeef35aada1a409a3352520	0	79	0	49	0	30	0	0	88	0	21	0	0	12	0	0	0	0	0	0	0	0	0	0	0	0	0	0	0	k__Bacteria; p__Firmicutes; c__Clostridia; o__Clostridiales; f__Lachnospiraceae
ea4510a10f5c6a8339f7a26eaefbad39	0	20	0	15	0	50	0	0	31	0	23	0	0	121	0	0	0	0	0	0	0	0	0	0	0	0	0	0	0	k__Bacteria; p__Firmicutes; c__Clostridia; o__Clostridiales; f__Lachnospiraceae
4598e7db6dff8f019ff4f6c50dc05df4	0	0	0	0	0	0	0	0	0	0	107	0	0	50	0	0	0	0	0	0	0	0	0	0	0	0	56	0	0	k__Bacteria; p__Firmicutes; c__Clostridia; o__Clostridiales; f__Lachnospiraceae
b48234b268b116b93cfc519a5e05066f	0	0	0	0	0	0	0	0	0	0	0	0	0	0	0	30	0	0	42	29	0	0	0	0	0	0	46	0	0	k__Bacteria; p__Firmicutes; c__Clostridia; o__Clostridiales; f__Lachnospiraceae
817ca6c7f764f795484d3ca3bf564576	0	0	0	0	0	0	0	0	0	0	0	0	0	0	0	0	0	0	0	13	0	0	0	8	9	0	0	0	0	k__Bacteria; p__Firmicutes; c__Clostridia; o__Clostridiales; f__Lachnospiraceae
241358149d169fe77c6d1070671e4264	0	0	0	0	0	0	0	0	0	0	0	0	0	0	0	0	0	0	0	0	0	0	28	6	0	0	0	0	0	k__Bacteria; p__Firmicutes; c__Clostridia; o__Clostridiales; f__Lachnospiraceae
00d2bfd458db807e323de703ef956d04	0	0	0	0	0	0	0	0	0	0	0	0	0	0	0	0	0	0	0	0	0	0	32	0	14	0	0	0	0	k__Bacteria; p__Firmicutes; c__Clostridia; o__Clostridiales; f__Lachnospiraceae
5a8ec9c84f3495870c2a71f1dbb17a26	0	0	0	0	0	0	0	0	0	0	0	0	0	0	0	0	0	0	0	0	0	0	0	0	0	0	41	0	0	k__Bacteria; p__Firmicutes; c__Clostridia; o__Clostridiales; f__Lachnospiraceae
f30c976bd39acbbfc8564c7beba4b875	0	0	0	0	0	0	0	0	0	0	0	0	0	0	0	0	0	0	7	0	0	0	5	0	0	0	0	0	0	k__Bacteria; p__Firmicutes; c__Clostridia; o__Clostridiales; f__Lachnospiraceae
25f537c4856de1617e682de90caba215	0	0	0	0	0	0	0	0	0	0	0	0	0	0	0	0	0	0	19	22	0	0	98	11	255	0	51	231	0	k__Bacteria; p__Firmicutes; c__Clostridia; o__Clostridiales; f__Lachnospiraceae; g__; s__
e04cb8c96d35fee0e181a15fc4511d0c	0	398	0	259	0	504	0	0	74	12	1738	238	2002	59	0	0	0	0	18	47	0	0	88	61	114	0	0	199	0	k__Bacteria; p__Firmicutes; c__Clostridia; o__Clostridiales; f__Lachnospiraceae; g__; s__
b155d97b79acc3086ce118451afa0124	0	64	0	157	0	0	0	12	231	0	257	203	175	90	0	0	31	0	323	31	0	0	343	321	170	0	184	107	0	k__Bacteria; p__Firmicutes; c__Clostridia; o__Clostridiales; f__Lachnospiraceae; g__; s__
d3d5f57b1c8aafeca61afdb1627d2990	0	0	0	26	65	0	9	0	0	9	333	372	2178	59	0	0	0	0	140	308	0	0	0	0	76	0	446	53	0	k__Bacteria; p__Firmicutes; c__Clostridia; o__Clostridiales; f__Lachnospiraceae; g__; s__
91480d7ac14d64784f4ab4c09c88bffe	0	0	0	0	0	0	0	0	0	0	0	0	0	0	0	22	0	0	1776	381	0	0	252	289	0	0	282	2185	0	k__Bacteria; p__Firmicutes; c__Clostridia; o__Clostridiales; f__Lachnospiraceae; g__; s__
beb1407c19f7fa27ce3bbc0aa7f36157	0	0	0	0	0	0	0	0	0	0	0	0	0	0	0	0	46	0	47	999	0	6	788	762	527	0	315	1621	0	k__Bacteria; p__Firmicutes; c__Clostridia; o__Clostridiales; f__Lachnospiraceae; g__; s__
31217980cfdf305668ba9c8482a34e81	0	24	0	0	0	96	0	0	128	0	528	76	1231	167	0	0	0	0	27	54	0	0	93	97	103	0	51	0	0	k__Bacteria; p__Firmicutes; c__Clostridia; o__Clostridiales; f__Lachnospiraceae; g__; s__
1e040db0048bb4067f6d355cb45648dd	0	251	0	0	0	68	0	41	92	0	217	0	158	187	0	0	0	0	76	70	0	0	112	54	114	0	0	249	0	k__Bacteria; p__Firmicutes; c__Clostridia; o__Clostridiales; f__Lachnospiraceae; g__; s__
d6eda88bd8370a52076b0dafde12249a	0	57	0	58	0	45	0	0	121	0	130	37	88	123	0	0	0	0	18	84	0	0	0	0	0	0	0	0	0	k__Bacteria; p__Firmicutes; c__Clostridia; o__Clostridiales; f__Lachnospiraceae; g__; s__
a6814253a38248cacced10ba5b2e3b1d	0	442	0	0	0	93	0	62	230	0	411	53	303	185	0	0	0	0	118	145	0	0	126	0	113	0	77	364	0	k__Bacteria; p__Firmicutes; c__Clostridia; o__Clostridiales; f__Lachnospiraceae; g__; s__
d80a7337f5b24c90a8cc2dd4d9896e61	0	0	0	0	0	0	0	0	0	0	0	0	20	0	0	0	0	0	0	69	0	0	22	0	0	0	0	0	0	k__Bacteria; p__Firmicutes; c__Clostridia; o__Clostridiales; f__Lachnospiraceae; g__; s__
2b33752353804e5616919765189fded9	0	0	0	0	0	0	0	12	182	0	116	20	9	325	0	0	22	0	792	200	0	0	60	121	185	0	143	233	0	k__Bacteria; p__Firmicutes; c__Clostridia; o__Clostridiales; f__Lachnospiraceae; g__; s__
0570b4a067b34904d37cb5ddc848b221	0	270	0	39	0	71	0	0	48	0	102	29	113	95	0	5	0	0	67	85	0	0	54	20	53	0	64	161	0	k__Bacteria; p__Firmicutes; c__Clostridia; o__Clostridiales; f__Lachnospiraceae; g__; s__
ce40f273a2b6e2ca6c9a07d963892f67	0	0	0	0	0	0	0	0	0	0	0	0	0	0	0	0	11	0	21	38	0	0	0	0	0	0	52	187	0	k__Bacteria; p__Firmicutes; c__Clostridia; o__Clostridiales; f__Lachnospiraceae; g__; s__
975aa5c886989b5d915be8945a42cb54	0	610	0	0	0	0	0	0	0	0	67	102	555	119	0	0	0	0	0	0	0	0	0	0	0	0	0	50	0	k__Bacteria; p__Firmicutes; c__Clostridia; o__Clostridiales; f__Lachnospiraceae; g__; s__
9db5855bd9b253f9c84c6b36b3e25451	0	0	0	0	0	0	0	0	0	0	0	0	0	0	0	0	6	0	171	102	0	0	62	45	155	0	0	0	0	k__Bacteria; p__Firmicutes; c__Clostridia; o__Clostridiales; f__Lachnospiraceae; g__; s__
a80466eb93811bc792e1524c6afc316a	0	0	0	173	4	153	0	0	0	0	405	97	7	70	0	0	0	0	0	0	0	0	0	0	0	0	0	0	0	k__Bacteria; p__Firmicutes; c__Clostridia; o__Clostridiales; f__Lachnospiraceae; g__; s__
c1fb523690f4db6515ed0ab146d1ab8c	0	85	0	0	0	6	0	0	0	0	52	0	27	6	0	0	5	0	45	30	0	0	39	47	0	0	51	73	0	k__Bacteria; p__Firmicutes; c__Clostridia; o__Clostridiales; f__Lachnospiraceae; g__; s__
a5a7486c3e60ff3d6cc20e9e6359e7ea	0	616	0	57	0	30	0	0	32	0	123	34	101	0	0	0	0	0	75	44	0	0	19	37	40	0	0	122	0	k__Bacteria; p__Firmicutes; c__Clostridia; o__Clostridiales; f__Lachnospiraceae; g__; s__
e9ba53901533347c901fadbda061b68f	0	0	0	0	0	0	0	0	5	0	0	0	0	42	0	0	0	0	72	12	0	0	106	30	71	0	29	218	0	k__Bacteria; p__Firmicutes; c__Clostridia; o__Clostridiales; f__Lachnospiraceae; g__; s__
4270101068a437a92d217b75e5c930de	0	146	0	0	0	18	0	21	107	0	228	0	168	138	0	0	0	0	0	0	0	0	0	0	133	0	136	117	0	k__Bacteria; p__Firmicutes; c__Clostridia; o__Clostridiales; f__Lachnospiraceae; g__; s__
09b9c3b8220cfad292378aada1567e52	0	209	0	24	0	67	0	26	84	0	181	24	138	113	0	0	0	0	0	0	0	0	47	0	65	0	0	143	0	k__Bacteria; p__Firmicutes; c__Clostridia; o__Clostridiales; f__Lachnospiraceae; g__; s__
4422afa5e085d3e4373b56dd5c28160d	0	55	0	0	0	0	0	0	22	0	18	0	9	24	0	0	0	0	0	0	0	0	30	0	13	0	35	55	0	k__Bacteria; p__Firmicutes; c__Clostridia; o__Clostridiales; f__Lachnospiraceae; g__; s__
9e3b0ce9bb690b78f97f20c102089c55	0	0	0	28	0	19	0	0	0	0	33	39	83	0	0	0	0	0	123	146	0	0	24	55	89	0	69	87	0	k__Bacteria; p__Firmicutes; c__Clostridia; o__Clostridiales; f__Lachnospiraceae; g__; s__
1c15cc2e879cebc8e17c951a3be01044	0	80	0	52	0	47	0	14	0	0	21	0	0	0	0	0	0	0	0	0	0	0	42	89	119	0	59	0	0	k__Bacteria; p__Firmicutes; c__Clostridia; o__Clostridiales; f__Lachnospiraceae; g__; s__
f54447ae705d557e2c2b3777fbdd56f0	0	25	0	46	0	23	0	0	15	0	73	77	115	34	0	0	0	0	55	48	0	0	17	39	46	0	22	46	0	k__Bacteria; p__Firmicutes; c__Clostridia; o__Clostridiales; f__Lachnospiraceae; g__; s__
9d24a5958524b572f096d356fd33187c	0	0	0	0	0	0	0	0	0	0	0	0	0	0	0	0	0	0	0	0	0	0	211	135	252	0	0	0	0	k__Bacteria; p__Firmicutes; c__Clostridia; o__Clostridiales; f__Lachnospiraceae; g__; s__
b0f809cbabf3ac99182581ec095868b2	0	0	0	0	0	0	0	0	0	0	0	0	0	0	0	0	0	0	0	0	0	0	55	55	6	0	0	14	0	k__Bacteria; p__Firmicutes; c__Clostridia; o__Clostridiales; f__Lachnospiraceae; g__; s__
a1fe1f45720a7ea7649cbaff45fa34e3	0	0	0	0	0	0	0	0	7	0	0	0	0	0	0	0	0	0	0	98	0	0	0	0	0	0	14	0	0	k__Bacteria; p__Firmicutes; c__Clostridia; o__Clostridiales; f__Lachnospiraceae; g__; s__
e238c6f976254aa34d2106b20782549a	0	46	0	25	0	0	0	0	25	0	21	0	37	0	0	0	0	0	61	61	0	0	40	44	59	0	57	67	0	k__Bacteria; p__Firmicutes; c__Clostridia; o__Clostridiales; f__Lachnospiraceae; g__; s__
2d01d21dc12ee96d173b6ab4e83f9a3b	0	0	0	0	0	0	0	0	0	0	154	24	128	77	0	0	0	0	0	0	0	0	0	0	0	0	0	0	0	k__Bacteria; p__Firmicutes; c__Clostridia; o__Clostridiales; f__Lachnospiraceae; g__; s__
5d01d303184a02f64aa7e9537256a469	0	0	0	0	0	0	0	0	0	0	0	0	0	0	0	0	0	0	0	0	0	0	102	84	154	0	0	0	0	k__Bacteria; p__Firmicutes; c__Clostridia; o__Clostridiales; f__Lachnospiraceae; g__; s__
fded9ff7f54a838e9511e58e26c46064	0	0	0	92	0	0	0	0	34	0	37	23	0	353	26	0	0	0	0	0	0	0	0	0	0	0	0	0	0	k__Bacteria; p__Firmicutes; c__Clostridia; o__Clostridiales; f__Lachnospiraceae; g__; s__
d56101b838ca3442c9b0a8c0a926b70d	0	0	0	42	0	28	0	0	0	0	44	0	129	25	0	0	0	0	66	38	0	0	0	11	0	0	6	38	0	k__Bacteria; p__Firmicutes; c__Clostridia; o__Clostridiales; f__Lachnospiraceae; g__; s__
389baca2895da43bd2e159efb7e006fe	0	82	0	102	0	135	0	0	0	0	160	0	0	0	0	0	0	0	0	0	0	0	0	0	0	0	0	0	0	k__Bacteria; p__Firmicutes; c__Clostridia; o__Clostridiales; f__Lachnospiraceae; g__; s__
901c9973bde010c1a5c49023e63cc252	0	0	0	0	0	0	0	0	0	0	0	0	0	0	0	0	0	0	0	37	0	0	51	60	45	0	70	68	0	k__Bacteria; p__Firmicutes; c__Clostridia; o__Clostridiales; f__Lachnospiraceae; g__; s__
2643df73928bfd7b6861c66b591af84c	0	31	0	0	0	0	0	8	45	0	0	0	0	21	0	0	0	0	39	32	0	0	39	30	29	0	118	42	0	k__Bacteria; p__Firmicutes; c__Clostridia; o__Clostridiales; f__Lachnospiraceae; g__; s__
54d51ed7cab9675bab2ed4f9f471c484	0	0	0	19	0	44	0	0	28	0	117	44	43	68	0	0	0	0	0	0	0	0	0	0	0	0	0	0	0	k__Bacteria; p__Firmicutes; c__Clostridia; o__Clostridiales; f__Lachnospiraceae; g__; s__
a9bb943f579e2a70186c19aae1c8ea0a	0	0	0	0	0	0	0	0	0	0	0	0	0	0	0	0	0	0	0	0	0	0	0	0	0	0	61	405	0	k__Bacteria; p__Firmicutes; c__Clostridia; o__Clostridiales; f__Lachnospiraceae; g__; s__
ac28c199405fa8466bdedf16d456edbc	0	0	0	0	0	0	0	0	68	0	0	0	141	68	0	0	0	0	0	0	0	0	0	0	0	0	0	0	0	k__Bacteria; p__Firmicutes; c__Clostridia; o__Clostridiales; f__Lachnospiraceae; g__; s__
e438498696e4ce6da6b786e98f911a9e	0	0	0	0	0	0	0	0	0	0	0	0	0	0	0	0	0	0	0	36	0	0	0	0	0	0	0	0	0	k__Bacteria; p__Firmicutes; c__Clostridia; o__Clostridiales; f__Lachnospiraceae; g__; s__
2bfd220284f4208a729f67f3f6f073c3	0	0	0	0	0	0	0	0	0	0	57	48	49	61	0	0	0	0	0	0	0	0	0	0	0	0	0	0	0	k__Bacteria; p__Firmicutes; c__Clostridia; o__Clostridiales; f__Lachnospiraceae; g__; s__
cf6638b77d234084c256c5898fe8fe3b	0	0	0	0	0	57	0	21	25	0	72	0	0	37	0	0	0	0	0	0	0	0	0	0	0	0	0	0	0	k__Bacteria; p__Firmicutes; c__Clostridia; o__Clostridiales; f__Lachnospiraceae; g__; s__
4380abc163ecefa354d7002925971253	0	0	0	0	0	0	0	0	0	0	82	26	68	15	0	0	0	0	0	0	0	0	0	0	0	0	0	0	0	k__Bacteria; p__Firmicutes; c__Clostridia; o__Clostridiales; f__Lachnospiraceae; g__; s__
84e572f913265549a89a30c9124edd53	0	0	0	0	0	0	0	0	0	0	101	0	69	0	0	0	0	0	0	0	0	0	0	0	0	0	0	0	0	k__Bacteria; p__Firmicutes; c__Clostridia; o__Clostridiales; f__Lachnospiraceae; g__; s__
04fc2a013ca103abb05f583df51dd717	0	0	0	0	0	0	0	0	0	0	57	87	17	0	0	0	0	0	0	0	0	0	0	0	0	0	0	0	0	k__Bacteria; p__Firmicutes; c__Clostridia; o__Clostridiales; f__Lachnospiraceae; g__; s__
09fe878f37fdb48cdc41797c656c05b2	0	0	0	0	0	0	0	0	0	0	0	0	0	0	0	0	0	0	0	0	0	0	12	0	0	0	0	0	0	k__Bacteria; p__Firmicutes; c__Clostridia; o__Clostridiales; f__Lachnospiraceae; g__; s__
1ea2c3e2a528db3d3be74e6d87fc2942	0	0	0	0	0	0	0	0	0	0	0	0	0	0	0	0	0	0	36	28	0	0	0	0	25	0	22	29	0	k__Bacteria; p__Firmicutes; c__Clostridia; o__Clostridiales; f__Lachnospiraceae; g__; s__
5cb15c4be786fcf2ab33605f3fa87404	0	113	0	0	0	0	0	0	0	0	0	0	0	0	0	0	0	0	0	0	0	0	0	0	0	0	0	0	0	k__Bacteria; p__Firmicutes; c__Clostridia; o__Clostridiales; f__Lachnospiraceae; g__; s__
da655131b22bfd130476359a287ed672	0	0	0	0	0	0	0	0	0	0	0	0	0	0	0	0	0	0	52	0	0	0	0	0	0	0	81	0	0	k__Bacteria; p__Firmicutes; c__Clostridia; o__Clostridiales; f__Lachnospiraceae; g__; s__
af702a0c8bb313567e06504faf80942f	0	0	0	0	0	0	0	0	0	0	0	0	0	16	0	0	0	0	0	0	0	0	0	0	0	0	0	0	0	k__Bacteria; p__Firmicutes; c__Clostridia; o__Clostridiales; f__Lachnospiraceae; g__; s__
21a2a9b12d5394c6301fa0490f72f96f	0	0	0	0	0	0	0	0	0	0	0	10	0	0	0	0	0	0	9	26	0	0	23	0	0	0	0	23	0	k__Bacteria; p__Firmicutes; c__Clostridia; o__Clostridiales; f__Lachnospiraceae; g__; s__
212a80f24d6b5b5282958baab371202b	0	0	0	0	0	14	0	0	12	0	0	10	18	0	0	0	0	0	0	0	0	0	7	0	8	0	0	0	0	k__Bacteria; p__Firmicutes; c__Clostridia; o__Clostridiales; f__Lachnospiraceae; g__; s__
ba99dcbf16da30112ea68753ad99694d	0	5	0	0	0	0	0	0	6	0	5	0	5	0	0	0	0	0	0	0	0	0	9	0	0	0	0	0	0	k__Bacteria; p__Firmicutes; c__Clostridia; o__Clostridiales; f__Lachnospiraceae; g__; s__
61db0bd527e07336202fd0ff4578c042	0	0	0	0	0	0	0	0	0	0	0	0	0	0	0	0	0	0	0	0	0	0	0	0	10	0	0	0	0	k__Bacteria; p__Firmicutes; c__Clostridia; o__Clostridiales; f__Lachnospiraceae; g__; s__
61471d90c2adb4e8e6fee7eecdd9ca8d	0	0	0	44	0	0	0	0	0	0	0	0	0	0	0	0	0	0	0	0	0	0	0	0	0	0	0	0	0	k__Bacteria; p__Firmicutes; c__Clostridia; o__Clostridiales; f__Lachnospiraceae; g__; s__
f86c536a0839b448a93580a165464ab4	0	0	0	0	0	0	0	0	0	0	0	0	0	0	0	0	0	0	0	0	0	0	0	0	13	0	0	0	0	k__Bacteria; p__Firmicutes; c__Clostridia; o__Clostridiales; f__Lachnospiraceae; g__; s__
1ceef29c1250436583aa3c21e2a2c1dd	0	0	0	0	0	0	0	0	0	0	0	0	0	0	0	0	0	0	0	0	0	0	0	0	0	0	0	3	0	k__Bacteria; p__Firmicutes; c__Clostridia; o__Clostridiales; f__Lachnospiraceae; g__; s__
5fe7368c69e66529f0fe71354cc10fc7	0	0	0	0	0	0	0	0	0	0	0	0	0	0	0	0	0	0	15	0	0	0	0	0	0	0	0	0	0	k__Bacteria; p__Firmicutes; c__Clostridia; o__Clostridiales; f__Lachnospiraceae; g__[Ruminococcus]; s__gnavus
cf875aa5375131a1cd5c9fb01cca5f1e	127	655	0	57	0	39	0	511	119	0	232	66	175	337	0	33	0	0	0	0	39	25	117	156	61	0	47	248	91	k__Bacteria; p__Firmicutes; c__Clostridia; o__Clostridiales; f__Lachnospiraceae; g__[Ruminococcus]; s__gnavus
898eb92ef2d1ef893f7d0c383527b44d	62	604	0	527	0	535	0	59	213	12	176	276	261	145	0	0	0	0	41	43	0	0	0	13	38	0	0	73	0	k__Bacteria; p__Firmicutes; c__Clostridia; o__Clostridiales; f__Lachnospiraceae; g__[Ruminococcus]; s__gnavus
22907d450b79c927e4ffe34a2d09d2aa	0	80	0	105	0	37	0	21	66	0	378	237	95	53	0	49	0	22	123	91	0	14	125	50	58	0	59	63	0	k__Bacteria; p__Firmicutes; c__Clostridia; o__Clostridiales; f__Lachnospiraceae; g__[Ruminococcus]; s__gnavus
e2ca214f7055c2a6eedc54ac7689d169	0	61	0	77	0	94	0	0	114	0	44	0	33	39	0	40	0	0	83	44	0	0	53	38	31	0	0	0	0	k__Bacteria; p__Firmicutes; c__Clostridia; o__Clostridiales; f__Lachnospiraceae; g__[Ruminococcus]; s__gnavus
bdf27bf0597da52d63064583bb957834	0	43	28	272	0	279	70	133	317	0	79	40	32	64	0	0	0	0	114	38	0	0	0	0	60	0	0	0	0	k__Bacteria; p__Firmicutes; c__Clostridia; o__Clostridiales; f__Lachnospiraceae; g__[Ruminococcus]; s__gnavus
51111e66d97d8fd3f0bdf584d69c7835	68	0	0	16	0	39	0	0	14	0	55	28	58	0	0	193	81	87	218	175	0	67	204	89	14	0	229	39	0	k__Bacteria; p__Firmicutes; c__Clostridia; o__Clostridiales; f__Lachnospiraceae; g__[Ruminococcus]; s__gnavus
999ca1b3e1c68acd6ac1d71bea5c3d63	0	312	0	0	0	0	0	208	48	0	120	0	95	166	0	0	0	0	0	0	0	0	68	0	29	0	0	106	0	k__Bacteria; p__Firmicutes; c__Clostridia; o__Clostridiales; f__Lachnospiraceae; g__[Ruminococcus]; s__gnavus
60a2e0a4d6760de56ad66a42a4093dc5	0	0	0	0	0	0	0	0	0	0	0	0	0	0	0	0	0	0	0	0	0	0	58	76	89	0	0	0	0	k__Bacteria; p__Firmicutes; c__Clostridia; o__Clostridiales; f__Lachnospiraceae; g__[Ruminococcus]; s__gnavus
2491b6fd794f93238622a0a4f4e586fb	0	0	0	0	0	0	0	0	0	0	0	0	0	0	0	0	0	0	622	188	0	0	0	0	0	0	0	0	0	k__Bacteria; p__Firmicutes; c__Clostridia; o__Clostridiales; f__Lachnospiraceae; g__[Ruminococcus]; s__gnavus
3562d3a0374b9f2ed190c1a7aa7dedb7	0	0	0	0	0	0	0	0	0	0	0	0	0	0	0	0	0	0	18	0	0	0	14	12	9	0	21	0	0	k__Bacteria; p__Firmicutes; c__Clostridia; o__Clostridiales; f__Lachnospiraceae; g__[Ruminococcus]; s__gnavus
93a6c8e48c3242ede19d1e7ac1a7c9d0	0	0	27	219	0	106	51	0	0	0	0	87	0	0	0	0	0	0	0	0	0	0	0	0	0	0	0	0	0	k__Bacteria; p__Firmicutes; c__Clostridia; o__Clostridiales; f__Lachnospiraceae; g__[Ruminococcus]; s__gnavus
23194d2b7c5d9dadd6ac2f254c6586d1	0	0	0	0	0	0	0	0	0	0	0	0	0	0	0	55	0	14	0	0	0	0	64	39	46	0	31	0	0	k__Bacteria; p__Firmicutes; c__Clostridia; o__Clostridiales; f__Lachnospiraceae; g__[Ruminococcus]; s__gnavus
0dd0551c0dd279c12d8a31ad016f0a7b	0	0	0	65	0	0	0	0	0	23	0	23	62	62	0	0	0	0	0	0	0	0	0	0	0	0	0	0	0	k__Bacteria; p__Firmicutes; c__Clostridia; o__Clostridiales; f__Lachnospiraceae; g__[Ruminococcus]; s__gnavus
9a28e6b1aaae69477039957bc8a1222f	0	0	0	0	0	0	0	0	19	0	0	0	0	0	0	0	0	0	0	19	0	0	0	0	0	0	0	33	0	k__Bacteria; p__Firmicutes; c__Clostridia; o__Clostridiales; f__Lachnospiraceae; g__[Ruminococcus]; s__gnavus
db2442b97851ef3e27bac99ea5cf868a	0	0	0	0	0	0	0	0	0	0	0	0	33	0	0	0	0	0	0	0	0	0	0	0	0	0	0	0	0	k__Bacteria; p__Firmicutes; c__Clostridia; o__Clostridiales; f__Lachnospiraceae; g__[Ruminococcus]; s__gnavus
d084b32d5ad7ee012fef1f2de8889355	0	27	0	0	0	0	0	0	10	0	35	15	55	45	0	0	0	0	0	0	0	0	0	0	0	0	0	0	0	k__Bacteria; p__Firmicutes; c__Clostridia; o__Clostridiales; f__Lachnospiraceae; g__Anaerostipes; s__
223141ee97781bbede60bb494d599448	0	75	7	971	0	606	10	3	167	13	1917	965	1149	940	0	139	147	106	1304	1190	32	37	0	0	0	20	1229	1082	31	k__Bacteria; p__Firmicutes; c__Clostridia; o__Clostridiales; f__Lachnospiraceae; g__Coprococcus; s__
1970af775bfecdd2ca50180b69989ee0	0	267	0	97	0	47	0	67	134	0	146	34	19	70	0	0	0	0	0	0	0	0	135	61	33	0	139	87	0	k__Bacteria; p__Firmicutes; c__Clostridia; o__Clostridiales; f__Lachnospiraceae; g__Coprococcus; s__
c75ae6008025d80134bd14e9712f9d5c	0	24	0	95	0	65	0	0	12	0	0	0	0	41	0	0	0	0	70	41	0	0	42	24	46	0	93	65	0	k__Bacteria; p__Firmicutes; c__Clostridia; o__Clostridiales; f__Lachnospiraceae; g__Coprococcus; s__
3883c3ab093249287e47ca21ff186ca4	0	12	0	66	0	27	0	0	27	0	23	12	6	26	0	0	9	0	134	14	0	0	34	0	0	0	43	35	0	k__Bacteria; p__Firmicutes; c__Clostridia; o__Clostridiales; f__Lachnospiraceae; g__Coprococcus; s__
6d4ab2107d92228c6751838e7dbbe697	0	7	0	28	0	20	0	0	0	0	0	0	0	0	0	0	0	0	0	24	0	0	42	39	20	0	32	113	0	k__Bacteria; p__Firmicutes; c__Clostridia; o__Clostridiales; f__Lachnospiraceae; g__Coprococcus; s__
5331f57ab0f2e416cce5e856ca82bc07	0	0	0	0	0	0	0	0	0	0	53	0	47	0	0	0	0	0	0	0	0	0	0	0	0	0	0	0	0	k__Bacteria; p__Firmicutes; c__Clostridia; o__Clostridiales; f__Lachnospiraceae; g__Coprococcus; s__
2d0bb6d60955af65d5015fb0453df272	0	0	0	0	0	0	0	0	15	0	0	14	34	30	0	0	0	0	19	57	0	0	23	21	36	0	40	32	0	k__Bacteria; p__Firmicutes; c__Clostridia; o__Clostridiales; f__Lachnospiraceae; g__Coprococcus; s__
324a68faea87d16c8e64abc6856e10e5	0	0	0	19	0	0	0	0	9	0	15	10	19	14	0	0	0	0	18	22	0	0	8	13	21	0	26	21	0	k__Bacteria; p__Firmicutes; c__Clostridia; o__Clostridiales; f__Lachnospiraceae; g__Coprococcus; s__
3d2cd874a4eea35af603ca0c0c25c89f	0	0	0	0	0	0	0	0	0	0	0	0	0	0	0	0	0	0	13	11	0	0	9	0	34	0	0	0	0	k__Bacteria; p__Firmicutes; c__Clostridia; o__Clostridiales; f__Lachnospiraceae; g__Coprococcus; s__
8e74f6f63a5f9a304aeb8284be71fd23	0	10	0	0	0	0	0	0	0	0	0	0	0	0	0	0	0	0	13	16	0	0	16	14	12	0	22	45	0	k__Bacteria; p__Firmicutes; c__Clostridia; o__Clostridiales; f__Lachnospiraceae; g__Coprococcus; s__
9ecb011b73b151660fc0f8650ef1da00	0	0	0	0	0	0	0	0	0	0	0	0	0	0	0	0	0	0	0	0	0	0	0	24	20	0	0	0	0	k__Bacteria; p__Firmicutes; c__Clostridia; o__Clostridiales; f__Lachnospiraceae; g__Coprococcus; s__
c6dff04238503047f679f3f40b1170f0	0	16	0	0	0	0	0	0	0	0	20	0	0	0	0	0	0	0	0	0	0	0	0	0	0	0	0	0	0	k__Bacteria; p__Firmicutes; c__Clostridia; o__Clostridiales; f__Lachnospiraceae; g__Coprococcus; s__
b3b9843bbbe0fbf712a588255088fd4c	0	273	0	0	0	13	0	31	161	52	86	78	756	84	0	0	0	0	0	38	0	94	234	183	404	0	0	51	0	k__Bacteria; p__Firmicutes; c__Clostridia; o__Clostridiales; f__Lachnospiraceae; g__Dorea; s__
50313555c1a4385e25c85b06a5c8ad42	0	0	0	53	0	31	0	0	0	0	71	84	66	51	0	0	0	19	42	109	0	0	92	109	93	0	104	69	0	k__Bacteria; p__Firmicutes; c__Clostridia; o__Clostridiales; f__Lachnospiraceae; g__Dorea; s__
675df60bfe10a0076c6359d6ce9e3c6f	44	78	0	55	0	67	25	0	0	0	0	80	58	49	0	110	20	27	21	128	35	14	0	0	38	0	12	0	0	k__Bacteria; p__Firmicutes; c__Clostridia; o__Clostridiales; f__Lachnospiraceae; g__Dorea; s__
bc252e0de1c683f043226dd0579e9323	0	174	0	0	0	0	0	0	80	0	0	0	0	0	0	0	0	0	0	0	0	0	0	0	0	0	0	0	0	k__Bacteria; p__Firmicutes; c__Clostridia; o__Clostridiales; f__Lachnospiraceae; g__Dorea; s__
2312fa68895be3d61975e48dda211263	0	16	0	0	0	14	0	0	0	0	12	0	0	0	0	0	0	0	0	0	0	0	0	0	0	0	0	0	0	k__Bacteria; p__Firmicutes; c__Clostridia; o__Clostridiales; f__Lachnospiraceae; g__Dorea; s__
ebc6b8b4fcd1993be87b1f2188c5fe9b	0	0	0	0	0	0	0	0	0	0	0	0	0	0	0	0	0	0	0	42	0	0	0	0	40	0	0	0	0	k__Bacteria; p__Firmicutes; c__Clostridia; o__Clostridiales; f__Lachnospiraceae; g__Dorea; s__
d625b45f2f022c5c256b6d58913d0744	0	0	0	0	0	0	0	0	0	0	0	0	0	0	0	0	0	0	0	0	0	0	19	0	0	0	0	0	0	k__Bacteria; p__Firmicutes; c__Clostridia; o__Clostridiales; f__Lachnospiraceae; g__Dorea; s__
c220411c349b8a75624ff17ef6fd3923	0	0	0	0	0	0	0	0	0	0	0	0	0	0	0	0	0	0	0	1566	0	0	1088	370	554	25	160	1512	0	k__Bacteria; p__Firmicutes; c__Clostridia; o__Clostridiales; f__Lachnospiraceae; g__Roseburia; s__
b664aba9c5e0e5cc58a311f8ff3d8b0c	0	17	0	0	0	8	0	0	4	0	25	0	24	21	0	0	0	0	0	0	0	0	39	26	23	0	26	26	0	k__Bacteria; p__Firmicutes; c__Clostridia; o__Clostridiales; f__Peptococcaceae; g__; s__
e335f74033bc634af43ee6baa84fa247	0	0	0	0	0	0	0	10	0	0	0	0	0	0	0	68	0	0	0	549	733	169	0	242	312	3681	49	173	0	k__Bacteria; p__Firmicutes; c__Clostridia; o__Clostridiales; f__Peptostreptococcaceae; g__; s__
f44404ea806c18f6b05b7cbb4f3e5fd2	0	0	0	0	0	0	0	0	0	0	12	0	0	0	40	0	0	66	75	522	1029	203	118	346	365	4177	0	285	101	k__Bacteria; p__Firmicutes; c__Clostridia; o__Clostridiales; f__Peptostreptococcaceae; g__; s__
a3be2bd1971f2aef436eec816b08252e	0	0	0	0	0	0	0	0	0	0	0	0	0	0	0	0	0	0	0	66	134	0	0	0	0	618	0	0	0	k__Bacteria; p__Firmicutes; c__Clostridia; o__Clostridiales; f__Peptostreptococcaceae; g__; s__
0a5c5ae76c598a6b806681c92fbb8f47	0	0	0	0	0	0	0	0	0	0	0	0	0	0	0	0	0	0	0	0	3	0	0	0	0	0	0	0	0	k__Bacteria; p__Firmicutes; c__Clostridia; o__Clostridiales; f__Peptostreptococcaceae; g__Clostridium; s__ruminantium
0f2a5acc53e55f2c9f0c7409421dc5a0	0	0	0	0	0	0	0	0	0	0	0	0	0	0	0	0	0	0	100	64	0	0	124	69	78	0	19	0	0	k__Bacteria; p__Firmicutes; c__Clostridia; o__Clostridiales; f__Ruminococcaceae
75bd82a728427b9fe0161be3977a9dee	0	0	0	10	0	0	0	0	0	0	31	0	0	0	0	0	0	0	0	0	0	0	0	0	0	0	16	0	0	k__Bacteria; p__Firmicutes; c__Clostridia; o__Clostridiales; f__Ruminococcaceae
55e62a37d75f2f867ef4733f85b82a45	0	2	0	0	0	0	0	0	0	0	0	0	0	0	0	0	0	0	0	0	0	0	0	0	10	0	0	0	0	k__Bacteria; p__Firmicutes; c__Clostridia; o__Clostridiales; f__Ruminococcaceae
1ec78cf2c330d5a8e7c5c57640213633	0	0	0	0	0	0	0	0	0	0	0	0	0	0	0	0	0	0	0	0	0	0	19	0	0	0	0	0	0	k__Bacteria; p__Firmicutes; c__Clostridia; o__Clostridiales; f__Ruminococcaceae
d1eabf609b98ed7f7c9ffb7b424c032c	0	0	0	0	0	0	0	0	0	0	0	0	0	0	0	0	0	0	0	2	0	0	0	0	0	0	0	0	0	k__Bacteria; p__Firmicutes; c__Clostridia; o__Clostridiales; f__Ruminococcaceae
5fcac9ac01baf3aefcd53264be5e0637	0	0	0	0	0	0	0	0	0	0	0	0	2	0	0	0	0	0	0	0	0	0	0	0	0	0	0	0	0	k__Bacteria; p__Firmicutes; c__Clostridia; o__Clostridiales; f__Ruminococcaceae
11a23401ee528652be29f9a45afaf7ac	0	0	0	0	0	0	0	0	0	0	1	0	0	0	0	0	0	0	0	0	0	0	0	0	0	0	0	0	0	k__Bacteria; p__Firmicutes; c__Clostridia; o__Clostridiales; f__Ruminococcaceae
12470c486f558c083c46b45408cae9c6	0	78	0	61	0	44	0	0	47	3	53	40	53	54	0	0	0	0	63	27	0	0	112	131	92	0	35	99	0	k__Bacteria; p__Firmicutes; c__Clostridia; o__Clostridiales; f__Ruminococcaceae; g__; s__
446b888f8119b56e60b68ad01e3dd288	0	16	0	52	0	130	0	0	3	0	95	46	129	124	0	0	0	0	0	0	0	0	0	0	0	0	0	0	0	k__Bacteria; p__Firmicutes; c__Clostridia; o__Clostridiales; f__Ruminococcaceae; g__; s__
4066e07db1bae989fd02d771401e3b09	0	0	0	0	0	0	0	0	0	0	0	0	0	0	0	0	0	0	44	78	0	0	125	34	28	0	44	86	0	k__Bacteria; p__Firmicutes; c__Clostridia; o__Clostridiales; f__Ruminococcaceae; g__; s__
4ac5de6617d5b4d5201a8d2d98c785e7	0	14	0	22	0	0	0	0	14	0	20	0	19	11	0	0	0	0	20	13	0	0	15	0	19	0	26	30	0	k__Bacteria; p__Firmicutes; c__Clostridia; o__Clostridiales; f__Ruminococcaceae; g__; s__
cd8d2ddb88bbe44dfa61a34dfd244b0b	0	10	0	0	0	0	0	0	17	0	0	0	0	15	0	0	0	0	15	19	0	0	0	9	0	0	0	0	0	k__Bacteria; p__Firmicutes; c__Clostridia; o__Clostridiales; f__Ruminococcaceae; g__; s__
7aed90fb085e16c3c98bfa68130096d0	0	15	0	25	0	0	0	0	17	0	19	7	15	10	0	0	0	0	0	0	0	0	13	24	28	0	37	32	0	k__Bacteria; p__Firmicutes; c__Clostridia; o__Clostridiales; f__Ruminococcaceae; g__; s__
667e2095050a61e299876d8b5b13a0fc	0	0	0	0	0	13	0	17	20	0	23	12	10	0	0	0	0	0	0	0	0	0	10	0	44	0	26	0	0	k__Bacteria; p__Firmicutes; c__Clostridia; o__Clostridiales; f__Ruminococcaceae; g__; s__
484f362cffbe754445394334e80b1a97	0	0	0	0	0	0	0	0	0	0	0	0	0	0	0	0	0	0	19	22	0	0	0	0	0	0	58	8	0	k__Bacteria; p__Firmicutes; c__Clostridia; o__Clostridiales; f__Ruminococcaceae; g__; s__
7215e6796de3e835c8879da79b1b708d	0	0	0	0	0	0	0	0	0	0	0	0	0	0	0	0	0	0	6	9	0	0	0	0	0	0	0	31	0	k__Bacteria; p__Firmicutes; c__Clostridia; o__Clostridiales; f__Ruminococcaceae; g__; s__
7712366f5c76f58cb61bec338e9e4e30	0	0	0	11	0	14	0	0	6	0	16	7	14	13	0	0	0	0	0	0	0	0	18	0	9	0	0	0	0	k__Bacteria; p__Firmicutes; c__Clostridia; o__Clostridiales; f__Ruminococcaceae; g__; s__
3e0a5c3c45d702a53a3d2de195e4db33	0	0	0	0	0	0	0	0	0	0	0	0	0	0	0	0	0	0	10	24	0	0	22	23	9	0	0	0	0	k__Bacteria; p__Firmicutes; c__Clostridia; o__Clostridiales; f__Ruminococcaceae; g__; s__
c674c60be5fdee49a7f9a7400628516b	0	6	0	0	0	0	0	0	4	0	10	0	0	9	0	0	0	0	0	0	0	0	15	8	18	0	21	7	0	k__Bacteria; p__Firmicutes; c__Clostridia; o__Clostridiales; f__Ruminococcaceae; g__; s__
2783cfb6d7de15a25ef63622271a1119	0	0	0	0	0	0	0	0	0	0	0	0	0	0	0	0	0	0	0	0	0	0	0	0	25	0	0	0	0	k__Bacteria; p__Firmicutes; c__Clostridia; o__Clostridiales; f__Ruminococcaceae; g__; s__
ee92daa238d9b91f85aef29b32ee15c0	0	11	0	0	0	0	0	0	11	0	3	0	0	0	0	0	0	0	0	0	0	0	0	0	0	0	0	0	0	k__Bacteria; p__Firmicutes; c__Clostridia; o__Clostridiales; f__Ruminococcaceae; g__; s__
1d1ef4cfd93e4312369311b3053b9acd	0	0	0	0	0	0	0	0	0	0	0	0	0	0	0	0	0	0	0	0	0	0	21	0	0	0	0	0	0	k__Bacteria; p__Firmicutes; c__Clostridia; o__Clostridiales; f__Ruminococcaceae; g__; s__
e1e7923a771f9cf521df10f522ec89cf	0	0	0	0	0	0	0	0	0	0	0	0	0	0	0	0	0	0	0	3	0	0	0	0	0	0	0	0	0	k__Bacteria; p__Firmicutes; c__Clostridia; o__Clostridiales; f__Ruminococcaceae; g__; s__
ade89d17a8a18d75ee315f4b241c1257	0	0	0	4	0	0	0	0	0	0	0	0	0	0	0	0	0	0	0	0	0	0	0	0	0	0	0	0	0	k__Bacteria; p__Firmicutes; c__Clostridia; o__Clostridiales; f__Ruminococcaceae; g__; s__
3fd3a2b54a85dd036a30b1186792c573	0	0	0	0	0	0	0	0	0	1	0	0	0	0	0	0	0	0	0	0	0	0	0	0	0	0	0	0	0	k__Bacteria; p__Firmicutes; c__Clostridia; o__Clostridiales; f__Ruminococcaceae; g__; s__
6bc04006f22244021ef4a9d968d23834	0	0	0	0	0	0	0	0	0	0	0	0	0	0	0	0	0	0	0	2	0	0	0	0	0	0	0	0	0	k__Bacteria; p__Firmicutes; c__Clostridia; o__Clostridiales; f__Ruminococcaceae; g__; s__
99ee92e36a3bfda54437f2370facd8c8	0	44	0	37	0	111	0	4	67	0	85	57	35	74	0	0	0	0	23	19	0	0	24	10	16	0	18	58	0	k__Bacteria; p__Firmicutes; c__Clostridia; o__Clostridiales; f__Ruminococcaceae; g__Butyricicoccus; s__pullicaecorum
0c70887a7154096131527a188c2c1372	0	0	0	0	0	0	0	0	0	0	9	0	0	0	0	0	0	0	15	0	0	0	13	0	0	0	0	0	0	k__Bacteria; p__Firmicutes; c__Clostridia; o__Clostridiales; f__Ruminococcaceae; g__Clostridium; s__methylpentosum
bf34422106e5974ddf75216e2c05273c	0	421	0	455	0	457	0	19	221	0	700	254	615	522	0	0	0	0	83	87	0	0	173	0	84	0	143	440	0	k__Bacteria; p__Firmicutes; c__Clostridia; o__Clostridiales; f__Ruminococcaceae; g__Oscillospira; s__
ecb3759e804e8c86d9fb0de817207fe9	0	58	0	0	0	60	0	0	0	0	61	93	149	234	0	0	63	0	280	91	0	0	293	387	92	0	473	505	0	k__Bacteria; p__Firmicutes; c__Clostridia; o__Clostridiales; f__Ruminococcaceae; g__Oscillospira; s__
8da18b476b64f6f053647455b6890f80	0	172	9	264	0	81	0	0	75	10	355	76	278	130	9	0	32	0	431	314	0	0	277	348	395	0	423	545	0	k__Bacteria; p__Firmicutes; c__Clostridia; o__Clostridiales; f__Ruminococcaceae; g__Oscillospira; s__
ce78414357068359ddae6a47b6592a08	0	89	0	122	0	113	0	0	136	0	382	74	129	152	0	0	0	0	60	75	0	0	128	157	202	0	213	118	0	k__Bacteria; p__Firmicutes; c__Clostridia; o__Clostridiales; f__Ruminococcaceae; g__Oscillospira; s__
f3e9d78daeea42d345080748e31ae3dd	0	159	0	195	0	161	0	0	71	0	147	136	81	170	0	0	0	0	73	64	0	0	169	135	135	0	91	149	0	k__Bacteria; p__Firmicutes; c__Clostridia; o__Clostridiales; f__Ruminococcaceae; g__Oscillospira; s__
958d78a02bef69a795806f97adb117ea	0	178	0	105	0	149	0	0	90	0	161	76	112	100	0	0	25	0	69	72	0	0	114	97	138	0	84	122	0	k__Bacteria; p__Firmicutes; c__Clostridia; o__Clostridiales; f__Ruminococcaceae; g__Oscillospira; s__
c5aad5ebe154556c8422b669638c0745	0	149	0	107	0	157	0	0	54	0	165	69	0	67	0	0	0	0	0	0	0	0	0	0	0	0	155	0	0	k__Bacteria; p__Firmicutes; c__Clostridia; o__Clostridiales; f__Ruminococcaceae; g__Oscillospira; s__
6a8118b17d1d40cf877db24449ceb616	0	46	0	49	0	165	0	0	17	0	0	0	0	0	0	0	0	0	0	0	0	0	105	59	32	0	57	0	0	k__Bacteria; p__Firmicutes; c__Clostridia; o__Clostridiales; f__Ruminococcaceae; g__Oscillospira; s__
401e9cda8dd173db76e03cfe30f2274e	0	57	0	0	0	0	0	0	0	0	50	21	22	0	0	0	0	0	0	0	0	0	0	0	27	0	191	0	0	k__Bacteria; p__Firmicutes; c__Clostridia; o__Clostridiales; f__Ruminococcaceae; g__Oscillospira; s__
ee766857ab5fc018ac26632146bc90e1	0	77	0	0	0	44	0	0	37	0	49	29	33	66	0	0	0	0	56	47	0	0	57	16	26	0	57	62	0	k__Bacteria; p__Firmicutes; c__Clostridia; o__Clostridiales; f__Ruminococcaceae; g__Oscillospira; s__
cc82a5a0b284dea47583c8afa5a99755	0	0	0	0	0	0	0	0	0	0	56	0	69	72	0	0	0	0	74	93	0	0	236	105	183	0	116	163	0	k__Bacteria; p__Firmicutes; c__Clostridia; o__Clostridiales; f__Ruminococcaceae; g__Oscillospira; s__
924ab5cb47309a83e71d60320378d194	0	52	0	226	0	86	0	0	105	0	92	115	18	149	0	0	0	0	0	0	0	0	0	9	10	0	0	104	0	k__Bacteria; p__Firmicutes; c__Clostridia; o__Clostridiales; f__Ruminococcaceae; g__Oscillospira; s__
851bd80d021dcf4e9f3f11e95310927c	0	54	0	31	0	0	0	0	19	0	78	0	26	61	0	0	0	0	35	49	0	0	0	0	95	0	51	69	0	k__Bacteria; p__Firmicutes; c__Clostridia; o__Clostridiales; f__Ruminococcaceae; g__Oscillospira; s__
d6407426a326d0bd8663a18e3e7f38b3	0	0	0	0	0	0	0	0	0	0	0	0	0	0	0	0	0	0	0	28	0	0	0	0	45	0	63	59	0	k__Bacteria; p__Firmicutes; c__Clostridia; o__Clostridiales; f__Ruminococcaceae; g__Oscillospira; s__
c803726dac1aad6846d209e915cea275	0	97	0	40	0	141	0	0	138	0	193	179	84	111	0	0	0	0	0	0	0	0	0	0	0	0	0	0	0	k__Bacteria; p__Firmicutes; c__Clostridia; o__Clostridiales; f__Ruminococcaceae; g__Oscillospira; s__
48120f2d28136884787660eb4953652a	0	105	0	57	0	65	0	0	71	0	98	32	81	66	0	0	18	0	58	70	0	0	69	66	40	0	63	77	0	k__Bacteria; p__Firmicutes; c__Clostridia; o__Clostridiales; f__Ruminococcaceae; g__Oscillospira; s__
766219c96c8e1cd5e3934f165d0fb3e7	0	0	0	0	0	0	0	0	0	0	106	0	0	0	0	0	0	0	117	0	0	0	94	75	67	0	0	392	0	k__Bacteria; p__Firmicutes; c__Clostridia; o__Clostridiales; f__Ruminococcaceae; g__Oscillospira; s__
5a84cbca09090824be95118781802f82	0	62	0	67	0	74	0	0	47	0	78	33	43	76	0	0	0	0	38	53	0	0	42	19	30	0	46	69	0	k__Bacteria; p__Firmicutes; c__Clostridia; o__Clostridiales; f__Ruminococcaceae; g__Oscillospira; s__
7a8d0125158d1dded935e4652afc68d7	0	30	0	0	0	0	0	0	0	0	0	0	102	0	0	0	0	0	42	50	0	0	0	44	62	0	0	75	0	k__Bacteria; p__Firmicutes; c__Clostridia; o__Clostridiales; f__Ruminococcaceae; g__Oscillospira; s__
20ac30224f0d6923615fbc03ac84563f	0	41	0	0	0	0	0	0	0	0	175	0	70	0	0	0	0	0	0	0	0	0	44	0	0	0	0	0	0	k__Bacteria; p__Firmicutes; c__Clostridia; o__Clostridiales; f__Ruminococcaceae; g__Oscillospira; s__
c0edea80a4d623eb75e03daa3536a4dc	0	0	0	130	0	0	0	0	0	0	106	21	83	138	0	0	0	0	0	0	0	0	58	0	44	0	0	67	0	k__Bacteria; p__Firmicutes; c__Clostridia; o__Clostridiales; f__Ruminococcaceae; g__Oscillospira; s__
003a296ba4c55f34d62c224bda66f5a9	0	7	0	131	0	180	0	0	20	0	102	66	0	57	0	0	0	0	0	0	0	0	0	0	0	0	93	0	0	k__Bacteria; p__Firmicutes; c__Clostridia; o__Clostridiales; f__Ruminococcaceae; g__Oscillospira; s__
d06a285ea63bd5cc53a4b0e46d0cdd72	0	0	0	68	0	111	0	0	46	0	122	38	19	240	0	0	0	0	0	0	0	0	0	0	0	0	0	0	0	k__Bacteria; p__Firmicutes; c__Clostridia; o__Clostridiales; f__Ruminococcaceae; g__Oscillospira; s__
273fa0191072af3d33e32271b35c8f18	0	29	0	0	0	77	0	0	0	0	35	31	58	19	0	0	0	0	0	35	0	0	52	0	24	0	22	91	0	k__Bacteria; p__Firmicutes; c__Clostridia; o__Clostridiales; f__Ruminococcaceae; g__Oscillospira; s__
c2cd6f99655915682fbe061583f8b578	0	0	0	0	0	0	0	0	27	0	0	0	0	68	0	0	0	0	0	0	0	0	21	0	0	0	0	85	0	k__Bacteria; p__Firmicutes; c__Clostridia; o__Clostridiales; f__Ruminococcaceae; g__Oscillospira; s__
33f1cbce4b235f9a1a34da82a691f6bd	0	0	0	0	0	32	0	0	15	0	33	0	14	121	0	0	0	0	0	0	0	0	0	52	46	0	18	118	0	k__Bacteria; p__Firmicutes; c__Clostridia; o__Clostridiales; f__Ruminococcaceae; g__Oscillospira; s__
c19c906ba229e4d72bd09632ac4b6a9a	0	19	0	0	0	32	0	0	0	0	24	0	32	56	0	0	0	0	0	0	0	0	19	46	15	0	35	0	0	k__Bacteria; p__Firmicutes; c__Clostridia; o__Clostridiales; f__Ruminococcaceae; g__Oscillospira; s__
e2f7a842202a007080729d9ad28399fd	0	20	0	0	0	0	0	0	0	0	40	18	57	0	0	0	0	0	0	24	0	0	28	37	45	0	0	0	0	k__Bacteria; p__Firmicutes; c__Clostridia; o__Clostridiales; f__Ruminococcaceae; g__Oscillospira; s__
b454c56ae7923cac07b03196d8b77304	0	0	0	0	0	0	0	0	0	0	0	0	0	0	0	0	0	0	29	24	0	0	18	18	18	0	0	0	0	k__Bacteria; p__Firmicutes; c__Clostridia; o__Clostridiales; f__Ruminococcaceae; g__Oscillospira; s__
00dbcec69924cc7694d15fa0e7d8ad8c	0	0	0	0	0	0	0	0	0	0	0	0	0	0	0	0	0	0	33	28	0	0	19	24	26	0	0	29	0	k__Bacteria; p__Firmicutes; c__Clostridia; o__Clostridiales; f__Ruminococcaceae; g__Oscillospira; s__
ef7a59a2c2a260e03e8e6df36b757be8	0	15	0	21	0	0	0	0	0	0	17	0	0	0	0	0	0	0	0	9	0	0	60	33	22	0	40	32	0	k__Bacteria; p__Firmicutes; c__Clostridia; o__Clostridiales; f__Ruminococcaceae; g__Oscillospira; s__
912487364b4fda5993a03f47d60111e9	0	0	0	0	0	0	0	0	0	0	0	0	0	0	0	0	0	0	17	0	0	0	24	20	16	0	18	0	0	k__Bacteria; p__Firmicutes; c__Clostridia; o__Clostridiales; f__Ruminococcaceae; g__Oscillospira; s__
d92d53b67f4b4a2516ca359494db4c24	0	70	0	22	0	0	0	0	15	0	51	0	0	37	0	0	0	0	0	0	0	0	19	0	18	0	0	0	0	k__Bacteria; p__Firmicutes; c__Clostridia; o__Clostridiales; f__Ruminococcaceae; g__Oscillospira; s__
5cdef913913e1913b2b59545ce8a9635	0	0	0	0	0	0	0	0	0	0	0	0	0	0	0	0	0	0	26	10	0	0	31	24	30	0	19	45	0	k__Bacteria; p__Firmicutes; c__Clostridia; o__Clostridiales; f__Ruminococcaceae; g__Oscillospira; s__
86555947ddfc576c1bb9c42deb3998df	0	0	0	0	0	0	0	0	0	0	0	0	0	0	0	0	0	0	0	0	0	0	0	0	11	0	0	0	0	k__Bacteria; p__Firmicutes; c__Clostridia; o__Clostridiales; f__Ruminococcaceae; g__Oscillospira; s__
b472c8e4f9b5ee3ae9ec84a3a7c4e63b	0	0	0	0	0	0	0	0	0	0	0	0	0	0	0	0	27	0	0	0	0	0	0	115	43	0	0	0	0	k__Bacteria; p__Firmicutes; c__Clostridia; o__Clostridiales; f__Ruminococcaceae; g__Oscillospira; s__
920a4d1a3e7643a60851fd9c292f5b09	0	0	0	0	0	0	0	0	0	0	37	0	16	0	0	0	0	0	0	0	0	0	0	0	0	0	0	0	0	k__Bacteria; p__Firmicutes; c__Clostridia; o__Clostridiales; f__Ruminococcaceae; g__Oscillospira; s__
8387a276411247208f7113b31e10506f	0	0	0	0	0	0	0	0	0	0	0	0	0	0	0	0	0	0	33	15	0	0	0	32	0	0	99	34	0	k__Bacteria; p__Firmicutes; c__Clostridia; o__Clostridiales; f__Ruminococcaceae; g__Oscillospira; s__
65b43ef12cd01434a8f7c309eccd229b	0	40	0	0	0	11	0	0	9	0	17	10	26	0	0	0	0	0	0	0	0	0	0	0	0	0	0	0	0	k__Bacteria; p__Firmicutes; c__Clostridia; o__Clostridiales; f__Ruminococcaceae; g__Oscillospira; s__
13ddfb8deb3e56c82bdc655fde7d0cc3	0	0	0	0	0	0	0	0	0	0	0	0	0	0	0	0	0	0	0	0	0	0	0	0	70	0	46	0	0	k__Bacteria; p__Firmicutes; c__Clostridia; o__Clostridiales; f__Ruminococcaceae; g__Oscillospira; s__
e8d9cf1269b3bc64d0ea83e604600031	0	0	0	0	0	0	0	0	0	0	0	0	0	0	0	0	0	0	79	0	0	0	0	0	0	0	0	65	0	k__Bacteria; p__Firmicutes; c__Clostridia; o__Clostridiales; f__Ruminococcaceae; g__Oscillospira; s__
2da1d8b70c0fd4c6ef0984f3af0a533b	0	0	0	0	0	0	0	0	0	0	0	0	0	0	0	0	0	0	32	12	0	0	0	0	21	0	42	0	0	k__Bacteria; p__Firmicutes; c__Clostridia; o__Clostridiales; f__Ruminococcaceae; g__Oscillospira; s__
14e78619269b8c45554ab4a8ddf2f22c	0	46	0	0	0	0	0	0	0	0	0	0	0	0	0	0	0	0	0	0	0	0	0	0	0	0	0	0	0	k__Bacteria; p__Firmicutes; c__Clostridia; o__Clostridiales; f__Ruminococcaceae; g__Oscillospira; s__
7d518e827d9d6a525a3c1d4b64bdc73c	0	0	0	0	0	0	2	0	0	0	0	59	0	0	0	0	0	0	0	0	0	0	0	0	0	0	0	0	0	k__Bacteria; p__Firmicutes; c__Clostridia; o__Clostridiales; f__Ruminococcaceae; g__Oscillospira; s__
7807a7c66b7e44dcda14bb67b2e6a4b4	0	0	0	0	0	0	0	0	0	0	46	0	0	0	0	0	0	0	0	0	0	0	0	0	0	0	0	0	0	k__Bacteria; p__Firmicutes; c__Clostridia; o__Clostridiales; f__Ruminococcaceae; g__Oscillospira; s__
26ee5cc033fe90d66abb46599510136d	0	0	0	0	0	23	0	0	0	0	0	15	0	0	0	0	0	0	0	0	0	0	0	0	0	0	0	0	0	k__Bacteria; p__Firmicutes; c__Clostridia; o__Clostridiales; f__Ruminococcaceae; g__Oscillospira; s__
5425f9eda71afbc71638d011c18e96ae	0	14	0	0	0	0	0	0	0	0	0	0	16	0	0	0	0	0	0	0	0	0	0	0	0	0	0	0	0	k__Bacteria; p__Firmicutes; c__Clostridia; o__Clostridiales; f__Ruminococcaceae; g__Oscillospira; s__
512f096fafab26986467a3664fe856a0	0	0	0	0	0	0	0	0	9	0	0	0	23	0	0	0	0	0	0	0	0	0	0	0	0	0	0	0	0	k__Bacteria; p__Firmicutes; c__Clostridia; o__Clostridiales; f__Ruminococcaceae; g__Oscillospira; s__
680b2a1833c5c2699fe4d5dea7cc0960	0	0	0	0	0	0	0	0	0	0	13	0	0	0	0	0	0	0	0	0	0	0	0	0	0	0	0	0	0	k__Bacteria; p__Firmicutes; c__Clostridia; o__Clostridiales; f__Ruminococcaceae; g__Oscillospira; s__
cbbdf0bdb4af59ae41dc6caffb61e826	0	0	0	0	0	0	0	0	0	0	0	0	0	0	0	0	0	0	0	0	0	7	0	0	0	0	0	0	0	k__Bacteria; p__Firmicutes; c__Clostridia; o__Clostridiales; f__Ruminococcaceae; g__Oscillospira; s__
02566956494e608afa987213331233a9	0	0	0	0	0	0	0	5	0	0	0	0	0	0	0	0	0	0	0	0	0	0	0	0	0	0	0	0	0	k__Bacteria; p__Firmicutes; c__Clostridia; o__Clostridiales; f__Ruminococcaceae; g__Oscillospira; s__
7102b9c18753d7c92fed47f796e18695	0	0	0	0	8	0	0	0	0	0	0	0	0	0	0	0	0	0	0	0	0	0	0	0	0	0	0	0	0	k__Bacteria; p__Firmicutes; c__Clostridia; o__Clostridiales; f__Ruminococcaceae; g__Oscillospira; s__
d7ef89fbe0b04fbcfcd1261bbba40170	0	0	0	0	0	0	0	0	0	0	0	0	0	0	0	0	0	0	0	45	0	0	263	211	160	0	129	20	0	k__Bacteria; p__Firmicutes; c__Clostridia; o__Clostridiales; f__Ruminococcaceae; g__Ruminococcus; s__
405600e715167b5f59ca7a6438a970e2	0	0	0	0	0	0	0	0	0	0	1309	185	0	168	0	7	8	0	488	227	0	6	0	124	376	0	194	233	0	k__Bacteria; p__Firmicutes; c__Clostridia; o__Clostridiales; f__Ruminococcaceae; g__Ruminococcus; s__
ebc4cebda1feae3f47fdb85cb7ec8152	0	136	0	0	0	0	0	5	0	0	90	33	103	78	0	0	0	0	0	0	0	0	0	0	125	0	0	0	0	k__Bacteria; p__Firmicutes; c__Clostridia; o__Clostridiales; f__Ruminococcaceae; g__Ruminococcus; s__
6e5be229dd49e819c917d2ae8b72610b	0	104	0	60	0	56	0	0	11	0	170	36	119	71	0	0	0	0	108	117	0	0	99	67	134	0	62	96	0	k__Bacteria; p__Firmicutes; c__Clostridia; o__Clostridiales; f__Ruminococcaceae; g__Ruminococcus; s__
303a7154d796227f169b54201738c2ac	0	90	0	52	0	55	0	0	47	0	89	63	134	96	0	0	0	0	0	11	0	0	0	0	15	0	0	30	0	k__Bacteria; p__Firmicutes; c__Clostridia; o__Clostridiales; f__Ruminococcaceae; g__Ruminococcus; s__
85ad3838de9cd515fe87a67ecc1e8637	0	70	0	24	0	0	0	0	50	0	61	0	0	39	0	0	0	0	25	0	0	0	193	186	24	0	79	48	0	k__Bacteria; p__Firmicutes; c__Clostridia; o__Clostridiales; f__Ruminococcaceae; g__Ruminococcus; s__
2a89717b521dc276ae1bd08090909dc4	0	0	0	69	0	10	0	0	0	0	13	0	20	0	0	0	0	0	38	18	0	0	13	18	39	0	34	18	0	k__Bacteria; p__Firmicutes; c__Clostridia; o__Clostridiales; f__Ruminococcaceae; g__Ruminococcus; s__
e5d55481f7455ae8a4620451dc7ac39a	0	29	0	33	0	67	0	0	5	0	67	19	60	25	0	0	4	0	129	73	0	0	0	0	41	0	0	259	0	k__Bacteria; p__Firmicutes; c__Clostridia; o__Clostridiales; f__Ruminococcaceae; g__Ruminococcus; s__
a6bed81ae136bbcaf60c91d83befaa68	0	0	0	48	0	72	0	0	110	0	138	66	0	100	0	0	0	0	92	0	0	0	0	0	0	0	0	0	0	k__Bacteria; p__Firmicutes; c__Clostridia; o__Clostridiales; f__Ruminococcaceae; g__Ruminococcus; s__
b2097d12843899152a99e4faeb92e3e6	0	0	0	0	0	22	0	0	64	0	60	0	29	38	0	0	0	0	0	30	0	0	0	0	29	0	0	0	0	k__Bacteria; p__Firmicutes; c__Clostridia; o__Clostridiales; f__Ruminococcaceae; g__Ruminococcus; s__
ac2264973e2da89f1d291df03a384eaf	0	103	0	0	0	0	0	0	0	0	0	0	89	0	0	0	0	0	0	0	0	0	44	0	109	0	0	14	0	k__Bacteria; p__Firmicutes; c__Clostridia; o__Clostridiales; f__Ruminococcaceae; g__Ruminococcus; s__
d925f54f2129619db22eb998d6021440	0	0	0	0	0	0	0	0	0	0	0	0	0	0	0	0	0	0	20	55	0	0	32	82	22	0	21	139	0	k__Bacteria; p__Firmicutes; c__Clostridia; o__Clostridiales; f__Ruminococcaceae; g__Ruminococcus; s__
9f4373f8c06d8d3224c4a427ef0d8b24	0	0	0	0	0	0	0	0	0	0	0	0	0	0	0	0	0	0	31	121	0	0	7	60	27	0	42	92	0	k__Bacteria; p__Firmicutes; c__Clostridia; o__Clostridiales; f__Ruminococcaceae; g__Ruminococcus; s__
4f234722e5011840e4f72bf4cc055083	0	0	0	0	0	0	0	0	0	0	0	0	0	0	0	0	17	12	42	93	0	0	0	0	0	0	35	120	0	k__Bacteria; p__Firmicutes; c__Clostridia; o__Clostridiales; f__Ruminococcaceae; g__Ruminococcus; s__
501a3e687c65822914e1a727e5f43331	0	0	0	0	0	0	0	0	0	0	0	0	0	0	0	0	0	0	17	0	0	0	0	0	29	0	0	0	0	k__Bacteria; p__Firmicutes; c__Clostridia; o__Clostridiales; f__Ruminococcaceae; g__Ruminococcus; s__
61fb5ca7cdf03302d8aa64792733a5eb	0	20	0	0	0	0	0	0	23	0	32	0	0	37	0	0	0	0	0	26	0	0	39	28	31	0	29	0	0	k__Bacteria; p__Firmicutes; c__Clostridia; o__Clostridiales; f__Ruminococcaceae; g__Ruminococcus; s__
731f05b0a2cd5a295eed1bf67823ec44	0	28	0	0	0	0	0	0	0	0	0	0	0	0	0	0	0	0	24	27	0	0	0	0	24	0	0	159	0	k__Bacteria; p__Firmicutes; c__Clostridia; o__Clostridiales; f__Ruminococcaceae; g__Ruminococcus; s__
d85f7c80c1ad16d5903ce9d78ade5916	0	0	0	0	0	0	0	0	0	0	0	37	13	28	0	0	0	0	0	0	0	0	0	0	0	0	89	0	0	k__Bacteria; p__Firmicutes; c__Clostridia; o__Clostridiales; f__Ruminococcaceae; g__Ruminococcus; s__
b9ed1a2c86edb972db7742981e6901da	0	0	0	0	0	0	0	0	0	0	73	23	0	0	0	0	0	0	0	0	0	0	18	0	31	0	0	0	0	k__Bacteria; p__Firmicutes; c__Clostridia; o__Clostridiales; f__Ruminococcaceae; g__Ruminococcus; s__
ab620840ec71573b9d4fd3816bc52d02	0	0	0	0	0	0	0	0	0	0	0	0	0	0	0	0	0	0	0	0	0	0	0	0	0	0	0	28	0	k__Bacteria; p__Firmicutes; c__Clostridia; o__Clostridiales; f__Ruminococcaceae; g__Ruminococcus; s__
f46fb27c910cdc08b14ef44ef5fe22ea	0	0	0	0	0	0	0	0	0	0	0	0	0	0	0	0	0	0	0	0	0	0	0	0	8	0	20	20	0	k__Bacteria; p__Firmicutes; c__Clostridia; o__Clostridiales; f__Ruminococcaceae; g__Ruminococcus; s__
b7d0deb6a35ec155dae995cd2c2a1599	0	0	0	0	0	0	0	0	0	0	0	0	0	0	0	0	0	0	0	0	0	7	0	0	0	0	0	0	0	k__Bacteria; p__Firmicutes; c__Clostridia; o__Clostridiales; f__Ruminococcaceae; g__Ruminococcus; s__
c1160932f6c871ad24182c04f852df2c	0	0	8	0	0	0	0	0	0	0	0	0	0	0	0	0	0	0	0	0	0	0	0	0	0	0	0	0	0	k__Bacteria; p__Firmicutes; c__Clostridia; o__Clostridiales; f__Ruminococcaceae; g__Ruminococcus; s__
1172432474bad8f225b3b07e1b004c37	0	0	0	0	0	0	0	0	0	0	0	0	0	0	0	0	0	0	0	0	0	0	0	0	0	4	0	0	0	k__Bacteria; p__Firmicutes; c__Clostridia; o__Clostridiales; f__Ruminococcaceae; g__Ruminococcus; s__
8829f05ee4390a8987b26223eb096295	0	0	0	0	0	0	0	10	0	0	0	0	0	0	0	0	0	0	0	0	0	0	0	0	0	0	0	0	0	k__Bacteria; p__Firmicutes; c__Erysipelotrichi; o__Erysipelotrichales; f__Erysipelotrichaceae
d30929693fc87e7841cdcb52e0368eae	0	0	0	0	0	0	0	1	0	0	0	0	0	0	0	0	0	0	0	0	0	0	0	0	0	0	0	0	0	k__Bacteria; p__Firmicutes; c__Erysipelotrichi; o__Erysipelotrichales; f__Erysipelotrichaceae
b0393e75df8338f8224463cb1b34efbd	0	12	0	21	0	0	0	0	0	0	0	0	0	14	0	0	0	0	0	0	0	0	0	0	0	0	39	0	0	k__Bacteria; p__Firmicutes; c__Erysipelotrichi; o__Erysipelotrichales; f__Erysipelotrichaceae; g__; s__
d2d480b667c0d25176b7ad8e933c0ae7	0	3	0	0	0	0	0	0	0	0	0	0	4	5	0	0	0	0	0	0	0	0	0	0	0	0	0	0	0	k__Bacteria; p__Firmicutes; c__Erysipelotrichi; o__Erysipelotrichales; f__Erysipelotrichaceae; g__; s__
62e673b67a190b6df643908c3158b041	0	6	0	0	0	0	0	0	0	0	3	0	0	0	0	0	0	0	0	0	0	0	0	0	0	0	0	0	0	k__Bacteria; p__Firmicutes; c__Erysipelotrichi; o__Erysipelotrichales; f__Erysipelotrichaceae; g__; s__
97d033725a3fcb0e6b0f9554365d4e0f	0	0	0	0	0	0	0	0	0	0	0	0	0	0	0	0	0	0	0	0	0	0	0	0	0	0	6	0	0	k__Bacteria; p__Firmicutes; c__Erysipelotrichi; o__Erysipelotrichales; f__Erysipelotrichaceae; g__; s__
fc8b21e254dee046e20eb73bfc180a30	0	0	0	0	0	0	0	0	0	0	0	0	0	0	0	0	0	0	0	0	0	0	0	0	0	0	7	0	0	k__Bacteria; p__Firmicutes; c__Erysipelotrichi; o__Erysipelotrichales; f__Erysipelotrichaceae; g__; s__
d972131db0c489fec2da7eb54ed48603	0	0	0	0	0	0	0	0	0	0	0	0	0	0	0	0	0	0	0	0	0	0	0	0	0	0	0	4	0	k__Bacteria; p__Firmicutes; c__Erysipelotrichi; o__Erysipelotrichales; f__Erysipelotrichaceae; g__; s__
e9c22dfef2d86bac6ebbd63be98cea5a	31960	8084	33758	11428	6837	13473	18595	38362	10122	13473	3838	11213	1939	4524	10229	26325	25415	29534	9140	8701	27569	28484	12980	18084	8121	933	12948	4601	28628	k__Bacteria; p__Firmicutes; c__Erysipelotrichi; o__Erysipelotrichales; f__Erysipelotrichaceae; g__Allobaculum; s__
940c5c7f5d291961c87dd25da8580e29	1766	531	692	288	188	438	372	1133	710	302	189	231	33	65	101	3372	1884	4215	992	458	1525	1524	1842	2676	959	293	2051	328	1535	k__Bacteria; p__Firmicutes; c__Erysipelotrichi; o__Erysipelotrichales; f__Erysipelotrichaceae; g__Allobaculum; s__
d6b4a41282200706d8e4cf0595ec7493	0	0	0	0	0	11	0	0	0	0	0	0	0	0	0	0	0	0	0	0	0	0	0	0	0	0	0	0	0	k__Bacteria; p__Firmicutes; c__Erysipelotrichi; o__Erysipelotrichales; f__Erysipelotrichaceae; g__Allobaculum; s__
45b76e49b6500d8d245c2f27f6fbb143	0	0	0	0	0	0	0	0	0	0	0	0	0	0	0	0	0	0	0	0	0	0	0	0	0	0	0	64	0	k__Bacteria; p__Firmicutes; c__Erysipelotrichi; o__Erysipelotrichales; f__Erysipelotrichaceae; g__Clostridium; s__cocleatum
6116fd7dc95407952dfa6a8cad835556	0	2	0	0	0	6	0	0	5	0	0	0	0	14	0	0	0	0	0	1	0	0	2	0	0	0	0	0	0	k__Bacteria; p__Firmicutes; c__Erysipelotrichi; o__Erysipelotrichales; f__Erysipelotrichaceae; g__Coprobacillus; s__
1b8b05450295587f422ed8aa31156202	0	5	0	25	0	119	3	0	6	0	12	0	23	13	0	0	0	0	0	0	0	0	0	0	0	0	8	48	0	k__Bacteria; p__Proteobacteria; c__Alphaproteobacteria; o__RF32; f__; g__; s__
7421a0056850e30172e2c541c9215c11	111	52	4	113	0	47	20	0	130	8	18	22	12	45	6	0	0	0	0	0	0	7	25	57	9	2	80	0	16	k__Bacteria; p__Proteobacteria; c__Betaproteobacteria; o__Burkholderiales; f__Alcaligenaceae; g__Sutterella; s__
69a11f927915e2a3ba1f7b9c84486527	0	0	0	0	0	0	0	0	0	0	0	0	0	0	0	72	189	30	11	16	9	38	0	0	0	0	0	0	0	k__Bacteria; p__Proteobacteria; c__Betaproteobacteria; o__Burkholderiales; f__Alcaligenaceae; g__Sutterella; s__
d32e579b3ae7b2aae8d5bf9f027c29af	0	0	0	0	3	0	0	0	0	0	0	0	0	0	0	0	0	0	0	0	0	0	0	0	0	0	0	0	0	k__Bacteria; p__Proteobacteria; c__Betaproteobacteria; o__Burkholderiales; f__Comamonadaceae; g__Delftia; s__
cc3cdd2ff9769ffe23e1c9cb097e0af8	0	0	0	0	0	0	0	0	0	0	0	0	0	0	0	0	0	0	0	0	0	0	0	0	0	32	0	0	0	k__Bacteria; p__Proteobacteria; c__Betaproteobacteria; o__Burkholderiales; f__Oxalobacteraceae; g__Herbaspirillum; s__
2c545231aacaf1d8c6b3f8f8930d4363	14	44	0	21	0	17	0	0	12	0	104	40	107	25	0	0	0	0	0	0	8	0	0	0	0	0	0	262	0	k__Bacteria; p__Proteobacteria; c__Deltaproteobacteria; o__Desulfovibrionales; f__Desulfovibrionaceae; g__Bilophila; s__
6108edd10e574d81f6d0ead3d773439c	0	0	0	0	0	0	0	0	0	0	1	0	0	0	0	0	0	0	0	0	0	0	0	0	0	0	0	0	0	k__Bacteria; p__Proteobacteria; c__Deltaproteobacteria; o__Desulfovibrionales; f__Desulfovibrionaceae; g__Bilophila; s__
1dacfff5549a7d2494f6a935ea1fb7e8	546	890	427	1519	33	2068	576	4390	2486	1366	406	1584	705	1237	150	2053	1131	980	744	1561	715	1903	1184	669	2069	0	1193	352	888	k__Bacteria; p__Proteobacteria; c__Deltaproteobacteria; o__Desulfovibrionales; f__Desulfovibrionaceae; g__Desulfovibrio; s__C21_c20
dd38ef0da9d015c30270c71c210a984d	0	0	0	0	0	0	0	0	0	0	0	0	0	0	0	0	0	0	0	0	0	0	13	0	0	0	0	0	0	k__Bacteria; p__Proteobacteria; c__Deltaproteobacteria; o__Desulfovibrionales; f__Desulfovibrionaceae; g__Desulfovibrio; s__C21_c20
47558b92e7cbefa24682bf7e6ebb0fee	0	0	0	0	0	0	0	0	0	0	0	0	0	0	0	0	0	0	0	0	0	0	0	7	0	0	0	0	0	k__Bacteria; p__Proteobacteria; c__Deltaproteobacteria; o__Desulfovibrionales; f__Desulfovibrionaceae; g__Desulfovibrio; s__C21_c20
f187871f2dfed87a32dacf4004366bd8	0	0	0	0	0	0	0	2	0	0	0	0	0	0	0	0	0	0	0	0	0	0	0	0	0	0	0	0	0	k__Bacteria; p__Proteobacteria; c__Deltaproteobacteria; o__Desulfovibrionales; f__Desulfovibrionaceae; g__Desulfovibrio; s__C21_c20
5b421777a9d04751cf5698009d6f26a1	0	0	0	0	0	0	0	0	0	0	0	0	0	0	0	0	0	0	0	2	0	0	0	0	0	0	0	0	0	k__Bacteria; p__Proteobacteria; c__Deltaproteobacteria; o__Desulfovibrionales; f__Desulfovibrionaceae; g__Desulfovibrio; s__C21_c20
a8c79b3067593f8327d36b90b2991249	0	0	0	0	0	0	0	0	0	0	8	0	0	0	0	0	0	0	0	0	0	0	0	0	0	0	0	0	0	k__Bacteria; p__Proteobacteria; c__Epsilonproteobacteria; o__Campylobacterales; f__Helicobacteraceae; g__Flexispira; s__
945184b6386c192c0066e0a98a154780	6	0	7	0	0	8	0	0	0	0	0	0	3	0	0	0	0	0	0	4	0	0	0	0	0	0	0	0	0	k__Bacteria; p__Proteobacteria; c__Gammaproteobacteria; o__Enterobacteriales; f__Enterobacteriaceae
ff9d93d7b7e46787568f2d241caeaf3b	0	0	0	0	0	0	0	0	0	0	0	0	0	5	0	0	0	0	0	5	0	2	0	0	0	0	0	0	0	k__Bacteria; p__Proteobacteria; c__Gammaproteobacteria; o__Pseudomonadales; f__Pseudomonadaceae
35f3ce6a0ee2829e6ccb193be3c4338b	0	157	0	61	0	14	0	0	58	0	41	6	54	54	0	0	21	0	64	90	0	0	54	47	233	0	136	59	0	k__Bacteria; p__Tenericutes; c__Mollicutes; o__Anaeroplasmatales; f__Anaeroplasmataceae; g__Anaeroplasma; s__
77d94f31138067f7d9e3563420713fc6	0	0	0	0	0	0	0	0	0	0	0	0	0	0	0	0	0	0	0	0	0	0	0	0	0	0	12	0	0	k__Bacteria; p__Tenericutes; c__Mollicutes; o__RF39; f__; g__; s__
f80f737063601f7f957b2581f9d5524e	0	0	0	0	0	0	0	0	0	0	0	0	0	0	0	0	0	0	0	0	0	0	0	16	0	0	22	0	0	k__Bacteria; p__Tenericutes; c__Mollicutes; o__RF39; f__; g__; s__
3607599c1aab4789914bb85aa5387ec7	0	0	0	0	0	0	0	0	0	0	2	0	0	9	0	0	0	0	0	0	0	0	0	0	0	0	0	0	0	k__Bacteria; p__Tenericutes; c__Mollicutes; o__RF39; f__; g__; s__
dc6238760f7fb47db3501252a3751840	0	2	0	0	0	0	0	0	2	0	0	0	0	0	0	0	0	0	0	0	0	0	15	0	0	0	0	0	0	k__Bacteria; p__Tenericutes; c__Mollicutes; o__RF39; f__; g__; s__
3f4409e49a7395b803624dca6790d042	0	0	0	0	0	0	0	0	0	0	0	0	0	0	0	0	0	0	0	9	0	0	0	0	2	0	0	5	0	k__Bacteria; p__Tenericutes; c__Mollicutes; o__RF39; f__; g__; s__
3a563acdbc1eb7299e21480164c40a3e	0	0	0	0	0	0	0	0	0	0	0	0	0	0	0	0	0	0	0	0	0	0	0	0	0	0	8	0	0	k__Bacteria; p__Tenericutes; c__Mollicutes; o__RF39; f__; g__; s__
e067beeaad3ae7f401b782ffbaafaf51	0	0	0	0	0	0	0	0	0	0	0	0	0	0	0	0	0	0	0	0	0	0	0	5	0	0	0	0	0	k__Bacteria; p__Tenericutes; c__Mollicutes; o__RF39; f__; g__; s__
2b871a4b047d73093255fa765a5b363e	0	0	0	0	0	0	0	0	0	0	0	0	0	0	0	0	0	0	0	0	0	0	0	0	2	0	0	0	0	k__Bacteria; p__Tenericutes; c__Mollicutes; o__RF39; f__; g__; s__
3d5133798f04a1bf25ef59ea57acffe5	0	0	2	0	0	0	0	0	0	0	0	0	0	0	0	0	0	0	0	0	0	0	0	0	0	0	0	0	0	k__Bacteria; p__Tenericutes; c__Mollicutes; o__RF39; f__; g__; s__
90efbf79b027835779101fc55504e842	0	0	0	0	0	13	0	0	0	7	28	13	28	17	0	0	0	0	0	27	40	25	0	0	7	0	41	30	0	k__Bacteria; p__TM7; c__TM7-3; o__CW040; f__F16; g__; s__
ffac4ec15a9162aa65951455b9652aeb	3	23	0	0	0	0	15	0	13	0	0	24	0	0	0	0	0	0	0	0	0	0	0	0	0	0	0	0	0	k__Bacteria; p__TM7; c__TM7-3; o__CW040; f__F16; g__; s__
81d3a6950559d5543eb39e4f5b310a31	0	0	0	3	0	0	0	0	0	0	0	0	0	0	0	18	0	10	34	0	0	0	0	0	0	0	0	0	0	k__Bacteria; p__TM7; c__TM7-3; o__CW040; f__F16; g__; s__
410cd9c6d9dc6fd1871accf2172f8e29	0	0	0	0	0	0	0	0	0	0	0	0	0	0	0	0	0	0	0	0	0	0	0	0	19	0	0	0	0	k__Bacteria; p__TM7; c__TM7-3; o__CW040; f__F16; g__; s__
b8b18f589b294a4bf53dd603995c4963	0	0	0	0	0	0	0	0	0	0	0	0	0	0	0	0	0	0	0	0	0	0	10	0	0	0	0	0	0	k__Bacteria; p__TM7; c__TM7-3; o__CW040; f__F16; g__; s__
624202795850b69909af0edee3880774	0	0	0	0	0	0	0	0	0	0	0	0	0	0	0	0	0	0	0	9	0	0	0	0	0	0	0	0	0	k__Bacteria; p__TM7; c__TM7-3; o__CW040; f__F16; g__; s__
7e26cdfade16e3daba31a387428cfd8d	0	0	3	0	0	0	0	0	0	0	0	0	0	0	0	0	0	0	0	0	0	0	0	0	0	0	0	0	0	k__Bacteria; p__TM7; c__TM7-3; o__CW040; f__F16; g__; s__
7b28c20e72c6c95b3e604f0849245770	205	472	241	1552	41	2042	272	0	220	118	594	382	716	1386	12	0	0	0	0	0	506	81	107	100	33	20	1483	1977	368	k__Bacteria; p__Verrucomicrobia; c__Verrucomicrobiae; o__Verrucomicrobiales; f__Verrucomicrobiaceae; g__Akkermansia; s__muciniphila
c1e30529789a09102befa4adda9a3b34	0	0	0	0	0	0	0	0	0	0	0	0	0	0	0	0	0	0	0	0	0	0	0	0	132	0	0	0	0	Unassigned
659f829f52f45bcf964e1931d0399eaa	0	0	0	0	0	0	0	0	0	0	0	0	0	0	0	0	0	0	0	0	0	0	0	0	47	0	0	0	0	Unassigned
33e5c22d721aade46084efc8413180c7	0	0	0	0	0	0	0	0	0	0	0	0	0	0	0	0	0	0	0	0	0	0	0	0	14	0	0	0	0	Unassigned
