# Supplementary material for: Defective humoral immunity disrupts bile acid homeostasis which promotes inflammatory disease of the small bowel
Source: Nat Commun. 2022 Jan 26;13:525. doi: 10.1038/s41467-022-28126-w (PMC8792037; doi:10.1038/s41467-022-28126-w)
Supplement: Supplementary file 5 — Supplementary Data 3 [file 41467_2022_28126_MOESM5_ESM.xlsx]

## Sheet: dsfdr
#OTU ID	CD272	CD273	CD305	CD306	CD307	CD308	CD309	CD310	CD311	CD313	CD314	CD315	CD316	CD317	CD318	WT265	WT266	WT267	WT268	WT274	WT275	WT276	WT286	WT287	WT288	WT292	WT293	WT296	WT297	Reject	Statistic	raw pvalue	ttest	Taxonomy
af55dfcf7516e6d1d45fa6f16ebc1ca3	0	0	0	0	0	0	0	0	0	0	0	0	0	0	0	63	0	40	28	30	32	51	0	0	17	0	0	0	0	TRUE	7.25	0.000999001	0.00283353	k__Bacteria; p__Actinobacteria; c__Coriobacteriia; o__Coriobacteriales; f__Coriobacteriaceae; g__Adlercreutzia; s__
54a43d2113c13203e813d22b17f3f370	0	582	0	306	0	198	0	0	613	0	369	113	297	247	0	0	0	0	0	0	0	0	0	0	0	0	0	0	0	TRUE	-7.73333	0.000999001	0.00396863	k__Bacteria; p__Bacteroidetes; c__Bacteroidia; o__Bacteroidales; f__[Odoribacteraceae]; g__Odoribacter; s__
3ccdc88a8737c3ac98bd0a40b1b93bf8	0	0	0	0	0	0	0	0	0	0	0	0	0	0	0	0	0	0	3	0	0	0	9	7	23	0	30	42	0	TRUE	6.21429	0.00899101	0.0279964	k__Bacteria; p__Bacteroidetes; c__Bacteroidia; o__Bacteroidales; f__Rikenellaceae; g__; s__
eb1d7f519ae360e6e68a2f1520785e5e	0	50	0	15	0	25	0	0	25	0	7	9	0	19	0	0	0	0	0	0	0	0	0	0	0	0	0	0	0	TRUE	-6.76667	0.002997	0.0160999	k__Bacteria; p__Bacteroidetes; c__Bacteroidia; o__Bacteroidales; f__Rikenellaceae; g__Alistipes; s__indistinctus
1f3fd62411d77829787c03e7d1e3dabf	421	136	41	506	0	403	200	0	228	223	178	337	338	347	0	0	0	0	0	0	0	0	0	0	0	0	0	0	0	TRUE	-11.6	0.000999001	2.73476e-05	k__Bacteria; p__Bacteroidetes; c__Bacteroidia; o__Bacteroidales; f__S24-7; g__; s__
39f1b510d3d0f5a6d28609e5a26641a9	87	48	6	46	0	45	15	0	44	22	20	54	66	79	0	0	0	0	0	0	13	0	21	23	0	0	27	32	20	TRUE	-7.80238	0.004995	0.00477382	k__Bacteria; p__Bacteroidetes; c__Bacteroidia; o__Bacteroidales; f__S24-7; g__; s__
72e530a4206f2e4804d502f4dfca8387	##	##	20	##	0	##	88	55	##	75	##	##	##	##	0	##	##	##	##	##	##	##	##	##	##	0	##	##	114	TRUE	8.07857	0.00899101	0.67409	k__Bacteria; p__Bacteroidetes; c__Bacteroidia; o__Bacteroidales; f__S24-7; g__; s__
c1def48b42e159b33dd366fb124ea638	215	142	47	267	0	258	76	40	265	84	92	155	136	228	0	1008	551	441	498	525	164	489	265	127	240	0	294	44	301	TRUE	8.49286	0.004995	0.00490093	k__Bacteria; p__Bacteroidetes; c__Bacteroidia; o__Bacteroidales; f__S24-7; g__; s__
cb1abf418422e26cfb437c2a36fa1ee9	29	48	0	98	0	61	19	0	67	42	23	52	114	119	0	138	85	67	109	152	128	140	146	50	129	0	109	134	33	TRUE	9.32143	0.000999001	0.00182202	k__Bacteria; p__Bacteroidetes; c__Bacteroidia; o__Bacteroidales; f__S24-7; g__; s__
33ea9f7df7a02a6f06fb9700ed440401	461	648	134	830	0	936	198	63	667	213	158	451	293	444	35	998	913	695	497	882	1078	1186	1209	721	465	0	2180	608	1080	TRUE	10.0119	0.000999001	0.00168985	k__Bacteria; p__Bacteroidetes; c__Bacteroidia; o__Bacteroidales; f__S24-7; g__; s__
2eb2fe0471e37d54b5e1c47660220ad6	201	325	25	133	0	169	45	62	192	93	95	124	243	96	0	770	964	425	1527	1129	411	456	498	273	641	0	205	176	66	TRUE	10.219	0.001998	0.00107909	k__Bacteria; p__Bacteroidetes; c__Bacteroidia; o__Bacteroidales; f__S24-7; g__; s__
b9601452981d5393bd6c0ed100a35ff0	321	137	0	455	0	367	204	0	221	183	148	281	346	341	0	1261	1188	675	885	629	272	590	663	460	541	0	695	631	333	TRUE	11.3238	0.000999001	0.000105849	k__Bacteria; p__Bacteroidetes; c__Bacteroidia; o__Bacteroidales; f__S24-7; g__; s__
daae43be6cf06991f62a085ba8bff3b6	31	32	0	76	19	47	28	0	84	27	72	58	45	64	0	691	1915	828	852	975	533	1223	594	201	417	0	237	171	94	TRUE	12.6357	0.000999001	0.000168857	k__Bacteria; p__Bacteroidetes; c__Bacteroidia; o__Bacteroidales; f__S24-7; g__; s__
208a08b90e13b04d2ef2f584535a2d39	0	0	0	0	0	0	0	0	0	0	0	0	0	0	0	0	92	0	58	24	0	0	113	139	90	0	470	127	0	TRUE	8.28571	0.000999001	0.019731	k__Bacteria; p__Deferribacteres; c__Deferribacteres; o__Deferribacterales; f__Deferribacteraceae; g__Mucispirillum; s__schaedleri
c2ad34addc26f871b36e062f6816d89f	0	5347	0	1413	32	684	0	0	6544	0	1125	152	0	3418	125	0	0	0	0	0	0	0	0	0	0	0	0	0	0	TRUE	-8.7	0.001998	0.0358399	k__Bacteria; p__Firmicutes; c__Clostridia; o__Clostridiales
1328ddadac3f2d08eb25e79a18f7e574	0	4618	22	1070	0	537	0	51	5707	0	791	109	0	2564	0	0	0	0	0	0	0	0	0	0	0	0	0	0	0	TRUE	-8.7	0.001998	0.0440272	k__Bacteria; p__Firmicutes; c__Clostridia; o__Clostridiales
00cd2f68603124759047487807589f27	0	0	0	98	18	127	0	0	42	0	9	125	229	33	0	0	0	0	0	0	0	0	0	0	0	0	0	0	0	TRUE	-7.73333	0.003996	0.0201936	k__Bacteria; p__Firmicutes; c__Clostridia; o__Clostridiales
3468e2a610f30cb3f84ce4c71fc13e77	0	0	0	0	0	0	0	0	0	0	0	0	0	0	0	0	0	0	10	0	0	0	12	24	74	0	33	11	0	TRUE	6.21429	0.00899101	0.037196	k__Bacteria; p__Firmicutes; c__Clostridia; o__Clostridiales
41968913d9ca2d9dfd73c99f7947bb01	0	0	0	0	0	0	0	0	0	0	0	0	0	0	0	0	70	10	1035	653	0	0	306	495	820	0	430	45	0	TRUE	9.32143	0.000999001	0.00548471	k__Bacteria; p__Firmicutes; c__Clostridia; o__Clostridiales
91a093473cad95da81d9ebb47d5ef0c5	0	51	0	22	18	78	4	0	87	0	100	0	94	21	0	0	0	0	0	0	0	0	0	0	0	0	0	0	0	TRUE	-8.7	0.001998	0.00529865	k__Bacteria; p__Firmicutes; c__Clostridia; o__Clostridiales; f__; g__; s__
fcc58885c1a8654bf710ef3670e09067	0	24	0	8	0	22	0	0	18	0	99	9	32	10	0	0	0	0	0	0	0	0	0	0	0	0	0	0	0	TRUE	-7.73333	0.000999001	0.039708	k__Bacteria; p__Firmicutes; c__Clostridia; o__Clostridiales; f__; g__; s__
9c6688b479e664fa9d070647653e49ed	0	0	0	0	0	0	0	0	0	0	0	0	0	0	0	0	126	0	22	1644	0	0	0	0	1718	0	939	496	0	TRUE	6.21429	0.00799201	0.0367509	k__Bacteria; p__Firmicutes; c__Clostridia; o__Clostridiales; f__; g__; s__
f5e65944985d39991cba3fab949a0150	0	0	0	0	0	0	0	0	0	0	0	0	0	0	0	0	0	0	0	0	0	0	228	131	241	4	132	338	0	TRUE	6.21429	0.00699301	0.0166409	k__Bacteria; p__Firmicutes; c__Clostridia; o__Clostridiales; f__; g__; s__
27b0bca5c048a9dfade9558dcf685681	0	0	0	0	0	0	0	0	0	0	0	0	0	0	0	37	432	23	63	23	27	0	4251	4462	4924	0	2514	1462	0	TRUE	11.3929	0.000999001	0.013315	k__Bacteria; p__Firmicutes; c__Clostridia; o__Clostridiales; f__; g__; s__
9cf3ece63fb5e5d8a14a81d6ec6f2b7b	116	27	75	0	8660	142	220	627	50	1228	13	108	155	14	19	0	0	0	0	0	0	0	0	0	0	0	0	0	0	TRUE	-13.5333	0.000999001	0.20725	k__Bacteria; p__Firmicutes; c__Clostridia; o__Clostridiales; f__Clostridiaceae; g__Candidatus Arthromitus; s__
2747bd94a19fbfa82f1e90e326d2f100	0	0	0	0	0	0	0	0	0	0	0	0	0	0	0	0	0	0	15	19	0	0	16	21	6	0	4	0	0	TRUE	6.21429	0.003996	0.0105403	k__Bacteria; p__Firmicutes; c__Clostridia; o__Clostridiales; f__Clostridiaceae; g__Clostridium; s__
62669fe8cbcac323242a062e3c6a3386	0	83	0	88	0	178	0	0	91	0	40	28	41	54	0	0	0	0	31	0	0	0	0	0	0	0	0	0	0	TRUE	-7.1119	0.004995	0.0113709	k__Bacteria; p__Firmicutes; c__Clostridia; o__Clostridiales; f__Lachnospiraceae
b310236a69032ef47e5c274f5256115a	0	0	0	0	0	0	0	0	0	0	0	0	0	0	0	0	0	0	##	31	0	0	0	59	43	0	##	86	0	TRUE	6.21429	0.003996	0.0245193	k__Bacteria; p__Firmicutes; c__Clostridia; o__Clostridiales; f__Lachnospiraceae
a80466eb93811bc792e1524c6afc316a	0	0	0	173	4	153	0	0	0	0	405	97	7	70	0	0	0	0	0	0	0	0	0	0	0	0	0	0	0	TRUE	-6.76667	0.00799201	0.0538421	k__Bacteria; p__Firmicutes; c__Clostridia; o__Clostridiales; f__Lachnospiraceae; g__; s__
54d51ed7cab9675bab2ed4f9f471c484	0	0	0	19	0	44	0	0	28	0	117	44	43	68	0	0	0	0	0	0	0	0	0	0	0	0	0	0	0	TRUE	-6.76667	0.00799201	0.013519	k__Bacteria; p__Firmicutes; c__Clostridia; o__Clostridiales; f__Lachnospiraceae; g__; s__
9db5855bd9b253f9c84c6b36b3e25451	0	0	0	0	0	0	0	0	0	0	0	0	0	0	0	0	6	0	171	102	0	0	62	45	155	0	0	0	0	TRUE	6.21429	0.003996	0.0210883	k__Bacteria; p__Firmicutes; c__Clostridia; o__Clostridiales; f__Lachnospiraceae; g__; s__
901c9973bde010c1a5c49023e63cc252	0	0	0	0	0	0	0	0	0	0	0	0	0	0	0	0	0	0	0	37	0	0	51	60	45	0	70	68	0	TRUE	6.21429	0.00899101	0.00437055	k__Bacteria; p__Firmicutes; c__Clostridia; o__Clostridiales; f__Lachnospiraceae; g__; s__
25f537c4856de1617e682de90caba215	0	0	0	0	0	0	0	0	0	0	0	0	0	0	0	0	0	0	19	22	0	0	98	11	255	0	51	231	0	TRUE	7.25	0.001998	0.0370552	k__Bacteria; p__Firmicutes; c__Clostridia; o__Clostridiales; f__Lachnospiraceae; g__; s__
91480d7ac14d64784f4ab4c09c88bffe	0	0	0	0	0	0	0	0	0	0	0	0	0	0	0	22	0	0	1776	381	0	0	252	289	0	0	282	2185	0	TRUE	7.25	0.003996	0.0500642	k__Bacteria; p__Firmicutes; c__Clostridia; o__Clostridiales; f__Lachnospiraceae; g__; s__
beb1407c19f7fa27ce3bbc0aa7f36157	0	0	0	0	0	0	0	0	0	0	0	0	0	0	0	0	46	0	47	999	0	6	788	762	527	0	315	1621	0	TRUE	9.32143	0.000999001	0.00950344	k__Bacteria; p__Firmicutes; c__Clostridia; o__Clostridiales; f__Lachnospiraceae; g__; s__
898eb92ef2d1ef893f7d0c383527b44d	62	604	0	527	0	535	0	59	213	12	176	276	261	145	0	0	0	0	41	43	0	0	0	13	38	0	0	73	0	TRUE	-8.28571	0.004995	0.00455947	k__Bacteria; p__Firmicutes; c__Clostridia; o__Clostridiales; f__Lachnospiraceae; g__[Ruminococcus]; s__gnavus
bdf27bf0597da52d63064583bb957834	0	43	28	##	0	##	70	##	##	0	79	40	32	64	0	0	0	0	##	38	0	0	0	0	60	0	0	0	0	TRUE	-8.00952	0.00699301	0.021903	k__Bacteria; p__Firmicutes; c__Clostridia; o__Clostridiales; f__Lachnospiraceae; g__[Ruminococcus]; s__gnavus
23194d2b7c5d9dadd6ac2f254c6586d1	0	0	0	0	0	0	0	0	0	0	0	0	0	0	0	55	0	14	0	0	0	0	64	39	46	0	31	0	0	TRUE	6.21429	0.00599401	0.00780143	k__Bacteria; p__Firmicutes; c__Clostridia; o__Clostridiales; f__Lachnospiraceae; g__[Ruminococcus]; s__gnavus
51111e66d97d8fd3f0bdf584d69c7835	68	0	0	16	0	39	0	0	14	0	55	28	58	0	0	193	81	87	218	175	0	67	204	89	14	0	229	39	0	TRUE	8.42381	0.00599401	0.00177286	k__Bacteria; p__Firmicutes; c__Clostridia; o__Clostridiales; f__Lachnospiraceae; g__[Ruminococcus]; s__gnavus
8e74f6f63a5f9a304aeb8284be71fd23	0	10	0	0	0	0	0	0	0	0	0	0	0	0	0	0	0	0	13	16	0	0	16	14	12	0	22	45	0	TRUE	6.76667	0.002997	0.0117834	k__Bacteria; p__Firmicutes; c__Clostridia; o__Clostridiales; f__Lachnospiraceae; g__Coprococcus; s__
c220411c349b8a75624ff17ef6fd3923	0	0	0	0	0	0	0	0	0	0	0	0	0	0	0	0	0	0	0	1566	0	0	1088	370	554	25	160	1512	0	TRUE	7.25	0.001998	0.0183574	k__Bacteria; p__Firmicutes; c__Clostridia; o__Clostridiales; f__Lachnospiraceae; g__Roseburia; s__
e335f74033bc634af43ee6baa84fa247	0	0	0	0	0	0	0	10	0	0	0	0	0	0	0	68	0	0	0	549	733	169	0	242	312	3681	49	173	0	TRUE	8.97619	0.001998	0.0976006	k__Bacteria; p__Firmicutes; c__Clostridia; o__Clostridiales; f__Peptostreptococcaceae; g__; s__
f44404ea806c18f6b05b7cbb4f3e5fd2	0	0	0	0	0	0	0	0	0	0	12	0	0	0	40	0	0	66	75	522	1029	203	118	346	365	4177	0	285	101	TRUE	10.9786	0.000999001	0.076417	k__Bacteria; p__Firmicutes; c__Clostridia; o__Clostridiales; f__Peptostreptococcaceae; g__; s__
0f2a5acc53e55f2c9f0c7409421dc5a0	0	0	0	0	0	0	0	0	0	0	0	0	0	0	0	0	0	0	100	64	0	0	124	69	78	0	19	0	0	TRUE	6.21429	0.003996	0.00900629	k__Bacteria; p__Firmicutes; c__Clostridia; o__Clostridiales; f__Ruminococcaceae
446b888f8119b56e60b68ad01e3dd288	0	16	0	52	0	130	0	0	3	0	95	46	129	124	0	0	0	0	0	0	0	0	0	0	0	0	0	0	0	TRUE	-7.73333	0.000999001	0.00947335	k__Bacteria; p__Firmicutes; c__Clostridia; o__Clostridiales; f__Ruminococcaceae; g__; s__
4066e07db1bae989fd02d771401e3b09	0	0	0	0	0	0	0	0	0	0	0	0	0	0	0	0	0	0	44	78	0	0	125	34	28	0	44	86	0	TRUE	7.25	0.001998	0.00554054	k__Bacteria; p__Firmicutes; c__Clostridia; o__Clostridiales; f__Ruminococcaceae; g__; s__
c803726dac1aad6846d209e915cea275	0	97	0	40	0	141	0	0	138	0	193	179	84	111	0	0	0	0	0	0	0	0	0	0	0	0	0	0	0	TRUE	-7.73333	0.000999001	0.00231074	k__Bacteria; p__Firmicutes; c__Clostridia; o__Clostridiales; f__Ruminococcaceae; g__Oscillospira; s__
d06a285ea63bd5cc53a4b0e46d0cdd72	0	0	0	68	0	111	0	0	46	0	122	38	19	240	0	0	0	0	0	0	0	0	0	0	0	0	0	0	0	TRUE	-6.76667	0.00799201	0.0268021	k__Bacteria; p__Firmicutes; c__Clostridia; o__Clostridiales; f__Ruminococcaceae; g__Oscillospira; s__
65b43ef12cd01434a8f7c309eccd229b	0	40	0	0	0	11	0	0	9	0	17	10	26	0	0	0	0	0	0	0	0	0	0	0	0	0	0	0	0	TRUE	-5.8	0.00799201	0.0265591	k__Bacteria; p__Firmicutes; c__Clostridia; o__Clostridiales; f__Ruminococcaceae; g__Oscillospira; s__
00dbcec69924cc7694d15fa0e7d8ad8c	0	0	0	0	0	0	0	0	0	0	0	0	0	0	0	0	0	0	33	28	0	0	19	24	26	0	0	29	0	TRUE	6.21429	0.00799201	0.00384176	k__Bacteria; p__Firmicutes; c__Clostridia; o__Clostridiales; f__Ruminococcaceae; g__Oscillospira; s__
5cdef913913e1913b2b59545ce8a9635	0	0	0	0	0	0	0	0	0	0	0	0	0	0	0	0	0	0	26	10	0	0	31	24	30	0	19	45	0	TRUE	7.25	0.001998	0.00279117	k__Bacteria; p__Firmicutes; c__Clostridia; o__Clostridiales; f__Ruminococcaceae; g__Oscillospira; s__
d7ef89fbe0b04fbcfcd1261bbba40170	0	0	0	0	0	0	0	0	0	0	0	0	0	0	0	0	0	0	0	45	0	0	263	211	160	0	129	20	0	TRUE	6.21429	0.00899101	0.0187759	k__Bacteria; p__Firmicutes; c__Clostridia; o__Clostridiales; f__Ruminococcaceae; g__Ruminococcus; s__
4f234722e5011840e4f72bf4cc055083	0	0	0	0	0	0	0	0	0	0	0	0	0	0	0	0	17	12	42	93	0	0	0	0	0	0	35	120	0	TRUE	6.21429	0.00799201	0.0294592	k__Bacteria; p__Firmicutes; c__Clostridia; o__Clostridiales; f__Ruminococcaceae; g__Ruminococcus; s__
d925f54f2129619db22eb998d6021440	0	0	0	0	0	0	0	0	0	0	0	0	0	0	0	0	0	0	20	55	0	0	32	82	22	0	21	139	0	TRUE	7.25	0.001998	0.017875	k__Bacteria; p__Firmicutes; c__Clostridia; o__Clostridiales; f__Ruminococcaceae; g__Ruminococcus; s__
9f4373f8c06d8d3224c4a427ef0d8b24	0	0	0	0	0	0	0	0	0	0	0	0	0	0	0	0	0	0	31	121	0	0	7	60	27	0	42	92	0	TRUE	7.25	0.001998	0.0120787	k__Bacteria; p__Firmicutes; c__Clostridia; o__Clostridiales; f__Ruminococcaceae; g__Ruminococcus; s__
940c5c7f5d291961c87dd25da8580e29	1766	531	692	288	188	438	372	1133	710	302	189	231	33	65	101	3372	1884	4215	992	458	1525	1524	1842	2676	959	293	2051	328	1535	TRUE	10.7714	0.000999001	0.000684507	k__Bacteria; p__Firmicutes; c__Erysipelotrichi; o__Erysipelotrichales; f__Erysipelotrichaceae; g__Allobaculum; s__
69a11f927915e2a3ba1f7b9c84486527	0	0	0	0	0	0	0	0	0	0	0	0	0	0	0	72	189	30	11	16	9	38	0	0	0	0	0	0	0	TRUE	7.25	0.003996	0.0589914	k__Bacteria; p__Proteobacteria; c__Betaproteobacteria; o__Burkholderiales; f__Alcaligenaceae; g__Sutterella; s__
2c545231aacaf1d8c6b3f8f8930d4363	14	44	0	21	0	17	0	0	12	0	104	40	107	25	0	0	0	0	0	0	8	0	0	0	0	0	0		0	TRUE	-6.62857	0.00599401	0.0179959	k__Bacteria; p__Proteobacteria; c__Deltaproteobacteria; o__Desulfovibrionales; f__Desulfovibrionaceae; g__Bilophila; s__
