# Supplementary material for: Defective humoral immunity disrupts bile acid homeostasis which promotes inflammatory disease of the small bowel
Source: Nat Commun. 2022 Jan 26;13:525. doi: 10.1038/s41467-022-28126-w (PMC8792037; doi:10.1038/s41467-022-28126-w)
Supplement: Supplementary file 6 — Supplementary Data 4 [file 41467_2022_28126_MOESM6_ESM.xlsx]

## Sheet: Sheet1
Gene name (alias)	logFC	logCPM	F-stat	PValue	FDR	Function
Abcc2 (Mrp2)	-1.43876	8.68236	15.1609	0.000712807	0.184894	apical and internal bile acid transporters
Abcc3 (Mrp3)	0.575866	7.39561	7.03166	0.014125	0.903673	basolateral bile acid transporters
Fgf15	1.34556	4.03278	4.88579	0.0371047	1	Bile acid signaling
Nr1i3 (CAR)	-0.843787	4.21812	2.54698	0.123904	1	Bile acid sensing
Slc51a (OSTalpha)	-0.346695	8.22616	2.48885	0.12806	1	basolateral bile acid transporters
Slc10a2 (IBAT)	-0.533862	8.11789	1.84559	0.187232	1	apical and internal bile acid transporters
Vdr	0.124713	7.1366	0.686451	0.415733	1	Bile acid sensing
Gpbar1 (TGR5)	-0.376473	-0.979717	0.479088	0.495638	1	Bile acid sensing
Slc51b (OSTbeta)	-0.142697	5.91595	0.375572	0.545885	1	basolateral bile acid transporters
Fabp6 (IBABP)	-0.131257	10.2969	0.200746	0.658234	1	apical and internal bile acid transporters
Nr1i2 (PXR)	-0.0429859	6.38102	0.133545	0.718063	1	Bile acid sensing
Ptpn6 (SHP-1)	-0.0242726	4.81177	0.0251662	0.875313	1	Bile acid signaling
Fxr1	-0.00142079	5.77767	0.000246008	0.987619	1	Bile acid sensing
