# Supplementary material for: Defective humoral immunity disrupts bile acid homeostasis which promotes inflammatory disease of the small bowel
Source: Nat Commun. 2022 Jan 26;13:525. doi: 10.1038/s41467-022-28126-w (PMC8792037; doi:10.1038/s41467-022-28126-w)
Supplement: Supplementary file 7 — Supplementary Data 5 [file 41467_2022_28126_MOESM7_ESM.xlsx]

## Sheet: Liver_CD19vsWT
GeneID	logFC	logCPM	F	PValue	FDR
Clpx	1.09692	7.49015	97.8409	7.76e-10	4.07e-05
Per3	-2.89899	3.59175	85.3796	2.8e-09	5.28e-05
Arntl	2.04361	4.88136	84.6929	3.02e-09	5.28e-05
Dbp	-3.75607	4.93606	77.5263	6.8e-09	8.92e-05
Usp2	-2.21923	4.37178	72.1539	1.3e-08	0.000136471
Npas2	3.31857	4.22207	70.4285	1.61e-08	0.000141163
Mthfr	1.80809	4.14019	63.18	4.19e-08	0.00031424
Wee1	-1.71014	3.87248	53.5918	1.69e-07	0.0011104
Tbc1d10a	-0.891254	4.06005	50.5558	2.73e-07	0.00159392
Ciart	-3.30446	1.20214	49.0213	3.51e-07	0.00167446
St5	1.06346	5.83268	49.5352	3.23e-07	0.00167446
Smagp	0.682178	5.79175	43.8259	8.54e-07	0.00298596
Dtx4	0.895184	4.7719	43.8776	8.46e-07	0.00298596
Cd9	1.01394	6.10621	44.5572	7.5e-07	0.00298596
Irf2bp2	1.10813	6.00185	43.8412	8.51e-07	0.00298596
Lrfn3	1.29853	3.81985	43.0228	9.86e-07	0.00323166
Upp2	-1.86915	7.63303	41.5992	1.28e-06	0.0037282
Mad2l2	0.843087	4.07223	41.3048	1.35e-06	0.0037282
Slc45a3	1.18863	4.6948	41.2971	1.35e-06	0.0037282
Angptl8	-1.85564	5.29626	40.1825	1.66e-06	0.0041528
Cdkn1a	2.76192	6.73503	40.3873	1.6e-06	0.0041528
Pnrc1	1.13016	6.49815	39.5033	1.89e-06	0.00447187
Lgalsl	1.26501	5.57227	39.3123	1.96e-06	0.00447187
Pnkd	0.608778	6.18256	38.8136	2.16e-06	0.00471555
Tef	-1.63609	6.33453	37.9909	2.53e-06	0.00503624
Mical2	0.837611	5.475	37.8676	2.59e-06	0.00503624
Gm15487	4.48497	3.43444	38.1976	2.43e-06	0.00503624
Ier2	-0.786893	5.09517	37.115	3.01e-06	0.00563183
Nfil3	1.34865	4.91217	36.2714	3.56e-06	0.00643468
Gadd45a	-1.63592	4.3059	35.9014	3.83e-06	0.00669277
Tubb2a	1.14079	6.39139	35.7464	3.96e-06	0.00669277
Mtx3	-0.808574	4.28021	35.4509	4.2e-06	0.00688539
Igfbp1	2.18171	6.35604	34.8982	4.7e-06	0.00747742
Tagap1	-1.14353	2.82223	33.9199	5.76e-06	0.00889328
Smarcd1	0.75089	3.99623	32.8918	7.16e-06	0.0107385
Slc7a2	-0.901641	8.12845	32.1269	8.45e-06	0.0123073
Chka	1.12039	5.89298	30.6703	1.16e-05	0.0164905
Adcy1	2.63743	2.21121	30.3233	1.26e-05	0.0173512
Fpgs	0.510249	6.69785	29.8896	1.39e-05	0.0186412
Cps1	-0.908296	11.2627	29.1436	1.64e-05	0.0215424
Rfxank	0.763965	3.50466	28.9968	1.7e-05	0.0217386
Arl4a	0.919457	5.55858	28.1922	2.05e-05	0.0255782
Gm45819	-2.93232	0.131764	28.0765	2.1e-05	0.0256694
Tjp3	0.72614	7.16327	27.4716	2.43e-05	0.0289358
Gm45301	3.14346	-0.676031	34.1611	2.88e-05	0.0335241
Leprotl1	0.483655	5.3681	26.6178	2.98e-05	0.0339605
Per2	-1.31549	4.30638	26.1868	3.31e-05	0.0353993
Spon2	1.29767	4.6761	26.1981	3.3e-05	0.0353993
Tagap	1.81735	1.33249	26.2068	3.29e-05	0.0353993
Gm45531	-1.35856	3.39112	25.4926	3.92e-05	0.0411463
Gm14292	2.05067	0.228733	25.1484	4.27e-05	0.0439433
Lnx2	0.53019	4.86449	24.838	4.62e-05	0.0465808
Mid1ip1	-1.13649	5.69451	24.7353	4.74e-05	0.0468979
1810053B23Rik	-3.73573	-0.256616	24.5931	4.91e-05	0.0471855
Plin5	0.757327	4.72199	24.5642	4.95e-05	0.0471855
Park2	1.60346	1.61021	24.3696	5.2e-05	0.0486842
Hr	1.07266	4.26253	24.2578	5.35e-05	0.0492093
