# Supplementary material for: Defective humoral immunity disrupts bile acid homeostasis which promotes inflammatory disease of the small bowel
Source: Nat Commun. 2022 Jan 26;13:525. doi: 10.1038/s41467-022-28126-w (PMC8792037; doi:10.1038/s41467-022-28126-w)
Supplement: Supplementary file 8 — Supplementary Data 6 [file 41467_2022_28126_MOESM8_ESM.xlsx]

## Sheet: Sheet1
Gene name (alias)	logFC	logCPM	F-stat	PValue	FDR	Function
Slc6a6 (TAUT)	-0.337776	7.5451	6.09215	0.0212856	1	taurine biosynthesis and transport
Cyp7a1	-1.16891	6.9868	4.85374	0.0376757	1	bile acid synthesis
Csad	0.467745	7.71721	2.63739	0.117751	1	taurine biosynthesis and transport
Abcc3 (Mrp3)	-0.28526	7.39561	1.75048	0.198582	1	portal bile acid transporters
Abcc2 (Mrp2)	-0.387641	8.68236	1.1631	0.2918	1	canicular bile acid transporters
Nr1i2 (PXR)	0.117723	6.38102	0.995796	0.328523	1	Bile acid sensing
Akr1d1	-0.329407	7.27986	0.979861	0.332345	1	bile acid synthesis
Cyp8b1	-0.306718	7.40662	0.873362	0.359557	1	bile acid synthesis
Baat	-0.179896	7.71517	0.832039	0.370973	1	bile acid conjugation
Cdo1	0.174878	10.1685	0.716041	0.406004	1	taurine biosynthesis and transport
Abcb11 (BSep)	-0.134921	9.09711	0.659766	0.424817	1	canicular bile acid transporters
Gpbar1 (TGR5)	-0.853582	-0.979717	0.621735	0.438308	1	Bile acid sensing
Ptpn6 (SHP-1)	0.105425	4.81177	0.460864	0.50387	1	Bile acid signaling
FXR	-0.0520156	5.77767	0.330293	0.570963	1	Bile acid sensing
Hnf4a1	-0.0737085	9.87397	0.311762	0.581897	1	bile acid conjugation
Oat	-0.122145	9.57661	0.294628	0.592395	1	portal bile acid transporters
Slc10a1 (Ntcp)	-0.0979226	8.8562	0.196793	0.661391	1	portal bile acid transporters
Cyp7b1	0.332128	6.91667	0.162587	0.690441	1	bile acid synthesis
Nr1h4 (Bacs)	-0.0519564	7.26168	0.122373	0.729599	1	bile acid conjugation
Cyp27a1	-0.0513515	8.45936	0.0869365	0.770705	1	bile acid synthesis
Vdr	0.0737348	7.1366	0.0664179	0.798875	1	Bile acid sensing
Nr1i3 (CAR)	0.0408438	4.21812	0.029092	0.866031	1	Bile acid sensing
