# Supplementary material for: Defective humoral immunity disrupts bile acid homeostasis which promotes inflammatory disease of the small bowel
Source: Nat Commun. 2022 Jan 26;13:525. doi: 10.1038/s41467-022-28126-w (PMC8792037; doi:10.1038/s41467-022-28126-w)
Supplement: Supplementary file 10 — Source Data [file 41467_2022_28126_MOESM10_ESM.zip]

Archive with 3 entries (2 files):
- Source_Data_'Bcells_and_BileAcids'.xlsx
- __MACOSX/
- __MACOSX/._Source_Data_'Bcells_and_BileAcids'.xlsx
