# Supplementary material for: Defective humoral immunity disrupts bile acid homeostasis which promotes inflammatory disease of the small bowel
Source: Nat Commun. 2022 Jan 26;13:525. doi: 10.1038/s41467-022-28126-w (PMC8792037; doi:10.1038/s41467-022-28126-w)
Supplement: Supplementary file 10 — Source Data [file 41467_2022_28126_MOESM10_ESM.zip › Source_Data_'Bcells_and_BileAcids'.xlsx]

## Sheet: Figure 1
Figure 1A
WT-untreated	CD19-/--untreated	CD19-/-ciprofloxacin treated	CD19-/--metronidazole treated
61.4525	178.571	49.2537	93.3333
137.838	113.99	92.7536	28.5714
200	513.514	25.9542	83.3333
94.4	274.193	55.3571	107.692
68.3544	500	66.6667	83.3333
	428.571	71.6667	28.5714
	300	32.4786	140
	933.333	159.091	36.3636
	533.333
Figure 1B
Culture Condition	Sample_type	WT	CD19-/-
Anaerobic	ileal contents	1.19403e+06	1.69697e+06
Anaerobic	ileal contents	625000	3.09524e+06
Anaerobic	ileal contents	2.8169e+06	4.87805e+06
Anaerobic	ileal contents	1.62162e+06	1.03448e+06
Anaerobic	ileal contents	460000	1.38889e+06
Anaerobic	ileal contents	1.13333e+06	1.78571e+06
Anaerobic	ileal contents	909091	4000000
Anaerobic	ileal contents	2.67857e+06	2500000
Anaerobic	ileal contents	2.1978e+06	3.06748e+06
Anaerobic	ileal contents	3.06122e+06	2.1978e+06
Anaerobic	ileal contents	1000000	2.83019e+06
Anaerobic	ileal contents	2.17391e+06
Anaerobic	duodenal contents	327273	2.18391e+06
Anaerobic	duodenal contents	701754	2.30769e+06
Anaerobic	duodenal contents	57500	661290
Anaerobic	duodenal contents	65000	63000
Anaerobic	duodenal contents	20491.8	285714
Anaerobic	duodenal contents	388889	1662500
Anaerobic	duodenal contents	508475	1500000
Anaerobic	duodenal contents	22409	500000
Anaerobic	duodenal contents	897.227	1000000
Anaerobic	duodenal contents	10869.6	22346.4
Anaerobic	duodenal contents	42462.8	270636
Anaerobic	duodenal contents	123153	882029
Anaerobic	duodenal contents		1.63666e+06
Anaerobic	duodenal contents		413223
Aerobic	ileal contents	11940.3	75757.6
Aerobic	ileal contents	38461.5	35714.3
Aerobic	ileal contents	1.5493e+06	7317.07
Aerobic	ileal contents	14583.3	1.11111e+06
Aerobic	ileal contents	40540.5	413793
Aerobic	ileal contents	50000	483871
Aerobic	ileal contents	333333	408998
Aerobic	ileal contents	219780	235479
Aerobic	ileal contents	218978	230415
Aerobic	ileal contents	306122	471698
Aerobic	ileal contents	200000	267857
Aerobic	ileal contents	326087	400000
Aerobic	duodenal contents	84482.8	14137.9
Aerobic	duodenal contents	23636.4	37931
Aerobic	duodenal contents	35555.6	2692.31
Aerobic	duodenal contents	53623.2	387097
Aerobic	duodenal contents	17543.9	70000
Aerobic	duodenal contents	2500	698.324
Aerobic	duodenal contents	1666.67	10825.4
Aerobic	duodenal contents	7002.8	2756.34
Aerobic	duodenal contents	8156.61	16366.6
Aerobic	duodenal contents	54347.8	68870.5
Aerobic	duodenal contents	10615.7	62500
Aerobic	duodenal contents	9852.22	8333.33
Figure 1C
WT	CD19-/-
63.3333	2733.33
71.6667	5172.41
112	13200
29.4118	4560
324	8800
113	3250
136	7680
93.3333	41400
200	642.857
286.667	1083.33
89.4118	24800
430	1233.33
297.5	4050
	18666.7
	2457.14
Figure 1D-F
Raw Data is provided as Supplementary Data 1 file
Figure 1G
WT	CD19-/-
3.15569	14.2836
1.35597	9.93822
4.09738	5.1761
3.45681	1.69812
0.583592	2.72168
0.565844	1.68211
1.61815	0.603329
0.382193	9.85016
0.0495932	3.05872
2.12353	0.648433
1.1465	18.3274
1.00943	2.00402
0.816927	3.8161
3.54575
1.07458
1.01983
0.19315
0.923532
0.534541
0.750307
Figure 1H
Bray ordination plot values are provided in Supp. Figure 14 sheet
Figure 1I
Genotype	k__Bacteria;p__Actinobacteria;c__Actinobacteria	k__Bacteria;p__Actinobacteria;c__Coriobacteriia	k__Bacteria;p__Bacteroidetes;c__Bacteroidia	k__Bacteria;p__Deferribacteres;c__Deferribacteres	k__Bacteria;p__Firmicutes;c__Bacilli	k__Bacteria;p__Firmicutes;c__Clostridia	k__Bacteria;p__Firmicutes;c__Erysipelotrichi	k__Bacteria;p__Proteobacteria;c__Alphaproteobacteria	k__Bacteria;p__Proteobacteria;c__Betaproteobacteria	k__Bacteria;p__Proteobacteria;c__Deltaproteobacteria	k__Bacteria;p__Proteobacteria;c__Epsilonproteobacteria	k__Bacteria;p__Proteobacteria;c__Gammaproteobacteria	k__Bacteria;p__TM7;c__TM7-3	k__Bacteria;p__Tenericutes;c__Mollicutes	k__Bacteria;p__Verrucomicrobia;c__Verrucomicrobiae
cd19-/-	5677	367	10823	0	2383	451	0	0	111	560	0	6	3	0	205
cd19-/-	1223	321	14952	0	0	27354	8638	5	52	934	0	0	23	159	472
cd19-/-	2806	144	1211	0	14827	190	0	0	4	427	0	7	3	2	241
cd19-/-	1415	183	16007	0	8120	13556	11737	25	113	1540	0	0	3	61	1552
cd19-/-	152	0	48	0	38189	8821	7025	0	3	33	0	0	0	0	41
cd19-/-	2188	342	14102	0	6360	13064	13928	119	47	2085	0	8	13	14	2042
cd19-/-	2782	143	3752	0	27378	404	18967	3	20	576	0	0	15	0	272
cd19-/-	2058	1730	2816	0	984	2826	0	0	0	4392	0	0	0	0	0
cd19-/-	572	263	16110	0	0	23522	10837	6	130	2498	0	0	13	60	220
cd19-/-	2322	429	5102	0	15750	15435	13775	0	8	1366	0	0	7	0	118
cd19-/-	880	112	10390	0	5502	32184	4030	12	18	511	8	0	28	43	594
cd19-/-	2224	303	8933	0	12536	16801	11444	0	22	1624	0	0	37	6	382
cd19-/-	899	236	17985	0	6040	25528	1976	23	12	812	0	3	28	54	716
cd19-/-	535	297	17260	0	3950	24857	4622	13	45	1262	0	5	17	63	1386
cd19-/-	11738	44	413	0	31137	482	10330	0	6	150	0	0	0	0	12
wt	4639	813	12392	0	2941	1687	29697	0	72	2053	0	0	18	0	0
wt	7991	695	13107	92	2206	1581	27299	0	189	1131	0	0	0	21	0
wt	6318	374	7641	0	2713	2497	33749	0	30	980	0	0	10	0	0
wt	2219	222	14317	58	3229	23275	10132	0	11	744	0	0	34	64	0
wt	4939	272	12816	24	5787	19591	9160	0	16	1563	0	9	36	99	0
wt	6713	496	5513	0	7869	3349	29094	0	9	723	0	0	40	0	506
wt	6368	559	9605	0	4299	1417	30008	0	45	1903	0	2	25	0	81
wt	2016	233	13294	113	968	21455	14824	0	25	1197	0	0	10	69	107
wt	4715	155	7196	139	1824	18622	20760	0	57	676	0	0	0	68	100
wt	2969	242	10905	90	4793	23647	9080	0	9	2069	0	0	26	237	33
wt	1967	173	14937	470	499	18232	15051	8	80	1193	0	0	41	178	1483
wt	797	72	10415	127	2124	33047	4997	48	0	614	0	0	30	64	1977
wt	4385	347	4567	0	13335	243	30163	0	16	888	0	0	0	0	368
Figure 1J
Lacto x BA Concentration (EA) bivariate plot data
Lactobacillaceae 16S Read Abundance	Bile Acid Concentrations (enzymatic Assay)(uM)
3.35793	3.43669
3.99471	3.88536
4.07159	2.80811
3.74225	3.03476
4.1931	3.65896
3.72933	3.94448
4.09573	3.60746
3.77793	3.51188
4.49055	3.39043
3.43505	2.51055
3.28194	1.80163
3.3032	1.85532
3.60076	2.04922
3.83784	2.05308
3.61194	2.13354
3.05308	1.97004
3.5617	2.30103
4.08959	2.47349
Heatmpa Plot Data
Bacterial Order	16S read abundance x BA concentration' Pearson r	16S read abundance x BA concentration' R-squared
k__Bacteria;p__Actinobacteria;c__Actinobacteria	-0.45	0.02
k__Bacteria;p__Actinobacteria;c__Coriobacteriia	0.1	0.04
k__Bacteria;p__Bacteroidetes;c__Bacteroidia	0.02	0.03
k__Bacteria;p__Deferribacteres;c__Deferribacteres	-0.36	0.2
k__Bacteria;p__Firmicutes;c__Bacilli	0.87	0.81
k__Bacteria;p__Firmicutes;c__Clostridia	0.06	0.04
k__Bacteria;p__Firmicutes;c__Erysipelotrichi	-0.05	0.0001
k__Bacteria;p__Proteobacteria;c__Alphaproteobacteria	0	0
k__Bacteria;p__Proteobacteria;c__Betaproteobacteria	-0.33	0.17
k__Bacteria;p__Proteobacteria;c__Deltaproteobacteria	0.26	0.08
k__Bacteria;p__Proteobacteria;c__Gammaproteobacteria	0	0
k__Bacteria;p__TM7;c__TM7-3	-0.61	0.24
k__Bacteria;p__Tenericutes;c__Mollicutes	-0.05	0.002
k__Bacteria;p__Verrucomicrobia;c__Verrucomicrobiae	-0.5	0.33
	pearson r and r2 derived from comparison of log-transformed data
Figure 1K
Lacto x LCA bivariate plot data			Heatmpa Plot Data
Lactobacillaceae 16S Read Abundance	LCA Abundance (uM)		Bile Acid	Lactobacillaceae 16S read abundance x BA concentration' Pearson r	Lactobacillaceae 16S read abundance x BA concentration' R-squared
9879	2		CA	0.04	0.02
7029	1.6		CDCA	0.45	0.1
5524	0.41		DCA	0.06	0.01
5362	0.114		HDCA	0.41	0.02
3893	0.201		LCA	0.65	0.55
2723	0.733		MCA(a)	0.54	0.2
1914	0.132		MCA(b)	0.67	0.44
2010	0.09		MCA(o)	0.1	0.01
3988	1.43		UDCA	0.31	0.06
6884	0.552		GCA	0.28	0.05
4092	1.59		GCDCA	0.08	0
1130	0.015		GDCA	-0.04	0.008
3645	0.12		GLCA	0	0
			GUDCA	-0.009	0.004
			TCA	-0.24	0.01
Lacto x B-MCA bivariate plot data			TCDCA	-0.19	0.08
Lactobacillaceae 16S Read Abundance	B-MCA Abundance (uM)		TDCA	-0.32	0.06
9879	644		TLCA	-0.13	0.01
7029	665		TMCA(a+b)	-0.49	0.27
5524	486		TUDCA	-0.27	0.1
5362	107
3893	228			pearson r and r2 derived from comparison of log-transformed data
2723	472
1914	331
2010	234
3988	571
6884	495
4092	592
1130	68.2
3645	179
Figure 1L
id	importance
#q2:types	numeric	Taxonomy
f44404ea806c18f6b05b7cbb4f3e5fd2	0.114199	k__Bacteria; p__Firmicutes; c__Clostridia; o__Clostridiales; f__Peptostreptococcaceae; g__; s__
daae43be6cf06991f62a085ba8bff3b6	0.111098	k__Bacteria; p__Bacteroidetes; c__Bacteroidia; o__Bacteroidales; f__S24-7; g__; s__
9cf3ece63fb5e5d8a14a81d6ec6f2b7b	0.0953381	k__Bacteria; p__Firmicutes; c__Clostridia; o__Clostridiales; f__Clostridiaceae; g__Candidatus Arthromitus; s__
2eb2fe0471e37d54b5e1c47660220ad6	0.086887	k__Bacteria; p__Bacteroidetes; c__Bacteroidia; o__Bacteroidales; f__S24-7; g__; s__
940c5c7f5d291961c87dd25da8580e29	0.0859204	k__Bacteria; p__Firmicutes; c__Erysipelotrichi; o__Erysipelotrichales; f__Erysipelotrichaceae; g__Allobaculum; s__
27b0bca5c048a9dfade9558dcf685681	0.0857621	k__Bacteria; p__Firmicutes; c__Clostridia; o__Clostridiales; f__; g__; s__
0ebb2cf4a2017aeaefadf9ae5062eb62	0.0764966	k__Bacteria; p__Bacteroidetes; c__Bacteroidia; o__Bacteroidales; f__S24-7; g__; s__
1f3fd62411d77829787c03e7d1e3dabf	0.0682477	k__Bacteria; p__Bacteroidetes; c__Bacteroidia; o__Bacteroidales; f__S24-7; g__; s__
cb1abf418422e26cfb437c2a36fa1ee9	0.0582713	k__Bacteria; p__Bacteroidetes; c__Bacteroidia; o__Bacteroidales; f__S24-7; g__; s__
898eb92ef2d1ef893f7d0c383527b44d	0.0536506	k__Bacteria; p__Firmicutes; c__Clostridia; o__Clostridiales; f__Lachnospiraceae; g__[Ruminococcus]; s__gnavus
2cf0267a31dc6f1b8ee65c913b8f6e4d	0.0474502	k__Bacteria; p__Firmicutes; c__Clostridia; o__Clostridiales; f__; g__; s__
2c545231aacaf1d8c6b3f8f8930d4363	0.0417403	k__Bacteria; p__Proteobacteria; c__Deltaproteobacteria; o__Desulfovibrionales; f__Desulfovibrionaceae; g__Bilophila; s__
f80166d86a7f15b69b6ac97505299c3a	0.0374949	k__Bacteria; p__Bacteroidetes; c__Bacteroidia; o__Bacteroidales; f__S24-7; g__; s__
55b60296bc5a7532030150d24d7c2c61	0.0374439	k__Bacteria; p__Actinobacteria; c__Coriobacteriia; o__Coriobacteriales; f__Coriobacteriaceae; g__Adlercreutzia; s__
Figure 1M
f44404ea806c18f6b05b7cbb4f3e5fd2							f80166d86a7f15b69b6ac97505299c3a							2cf0267a31dc6f1b8ee65c913b8f6e4d						898eb92ef2d1ef893f7d0c383527b44d									0ebb2cf4a2017aeaefadf9ae5062eb62							940c5c7f5d291961c87dd25da8580e29									2eb2fe0471e37d54b5e1c47660220ad6
k__Bacteria; p__Firmicutes; c__Clostridia; o__Clostridiales; f__Peptostreptococcaceae; g__; s__							k__Bacteria; p__Bacteroidetes; c__Bacteroidia; o__Bacteroidales; f__S24-7; g__; s__							k__Bacteria; p__Firmicutes; c__Clostridia; o__Clostridiales; f__; g__; s__						k__Bacteria; p__Firmicutes; c__Clostridia; o__Clostridiales; f__Lachnospiraceae; g__[Ruminococcus]; s__gnavus									k__Bacteria; p__Bacteroidetes; c__Bacteroidia; o__Bacteroidales; f__S24-7; g__; s__							k__Bacteria; p__Firmicutes; c__Erysipelotrichi; o__Erysipelotrichales; f__Erysipelotrichaceae; g__Allobaculum; s__									k__Bacteria; p__Bacteroidetes; c__Bacteroidia; o__Bacteroidales; f__S24-7; g__; s__
Read Abundance	Ileal BA concentrations (uM)						Read Abundance	Ileal BA concentrations (uM)						Read Abundance	Ileal BA concentrations (uM)					Read Abundance	Ileal BA concentrations (uM)								Read Abundance	Ileal BA concentrations (uM)						Read Abundance	Ileal BA concentrations (uM)								Read Abundance	Ileal BA concentrations (uM)
	2733.33						1852	2733.33	CD19						2733.33	CD19				62	2733.33	CD19							554	2733.33	CD19					1766	2733.33	CD19							201	2733.33	CD19
	5172.41						1201	5172.41	CD19					76	5172.41	CD19				604	5172.41	CD19							389	5172.41	CD19					531	5172.41	CD19							325	5172.41	CD19
	7680							7680	CD19						7680	CD19					7680	CD19								7680	CD19					692	7680	CD19							25	7680	CD19
	41400						936	41400	CD19					123	41400	CD19				527	41400	CD19							958	41400	CD19					288	41400	CD19							133	41400	CD19
	642.857							642.857	CD19						642.857	CD19					642.857	CD19								642.857	CD19					188	642.857	CD19								642.857	CD19
	1083.33						876	1083.33	CD19					239	1083.33	CD19				535	1083.33	CD19							629	1083.33	CD19					438	1083.33	CD19							169	1083.33	CD19
	24800						331	24800	CD19						24800	CD19					24800	CD19							168	24800	CD19					372	24800	CD19							45	24800	CD19
							235		CD19					43		CD19				59		CD19									CD19					1133		CD19							62		CD19
	1233.33						1226	1233.33	CD19					507	1233.33	CD19				213	1233.33	CD19							456	1233.33	CD19					710	1233.33	CD19							192	1233.33	CD19
	4560						420	4560	CD19						4560	CD19				12	4560	CD19							170	4560	CD19					302	4560	CD19							93	4560	CD19
12	8800						945	8800	CD19					250	8800	CD19				176	8800	CD19							181	8800	CD19					189	8800	CD19							95	8800	CD19
	4050						488	4050	CD19					134	4050	CD19				276	4050	CD19							189	4050	CD19					231	4050	CD19							124	4050	CD19
	3250						1117	3250	CD19					164	3250	CD19				261	3250	CD19							448	3250	CD19					33	3250	CD19							243	3250	CD19
	18666.7						1061	18666.7	CD19					251	18666.7	CD19				145	18666.7	CD19							333	18666.7	CD19					65	18666.7	CD19							96	18666.7	CD19
40	2457.14							2457.14	CD19						2457.14	CD19					2457.14	CD19								2457.14	CD19					101	2457.14	CD19								2457.14	CD19
	324						287	324	WT						324	WT					324	WT							310	324	WT					3372	324	WT							770	324	WT
	63.3333						258	63.3333	WT					8	63.3333	WT					63.3333	WT							270	63.3333	WT					1884	63.3333	WT							964	63.3333	WT
66	71.6667						137	71.6667	WT						71.6667	WT					71.6667	WT							154	71.6667	WT					4215	71.6667	WT							425	71.6667	WT
75							208		WT					53		WT				41		WT							102		WT					992		WT							1527		WT
522	112						437	112	WT					10	112	WT				43	112	WT							138	112	WT					458	112	WT							1129	112	WT
1029	113						305	113	WT						113	WT					113	WT							85	113	WT					1525	113	WT							411	113	WT
203	136						574	136	WT						136	WT					136	WT							150	136	WT					1524	136	WT							456	136	WT
118	430						289	430	WT					40	430	WT					430	WT							118	430	WT					1842	430	WT							498	430	WT
346	93.3333						212	93.3333	WT					40	93.3333	WT				13	93.3333	WT							84	93.3333	WT					2676	93.3333	WT							273	93.3333	WT
365	200						277	200	WT					41	200	WT				38	200	WT							104	200	WT					959	200	WT							641	200	WT
4177	89.4118							89.4118	WT						89.4118	WT					89.4118	WT								89.4118	WT					293	89.4118	WT								89.4118	WT
	29.4118						459	29.4118	WT					41	29.4118	WT					29.4118	WT							164	29.4118	WT					2051	29.4118	WT							205	29.4118	WT
285							338		WT					68		WT				73		WT									WT					328		WT							176		WT
101	297.5						233	297.5	WT						297.5	WT					297.5	WT							101	297.5	WT					1535	297.5	WT							66	297.5	WT

## Sheet: Figure 2
Raw data provided as Supplementary Data 4 and 6 Files with manuscript

## Sheet: Figure 3
Figure 3A
WT	CD19-/-
69.4	89.4
76.7	95
78.9	84.1
95.8	84.9
67.2	90.1
76.6	80.5
89.7	84.5
60.1	87.6
69.1	91.3
84.4	89.8
94.5	79.6
82.9	82.3
73.5	70.7
45.7	89
72.7	89.8
91.7	89.4
90.4	93.4
76.2
52.2
Figure 3B
WT	CD19-/-
10485	11859
9679	12261
7892	11256
10558	12294
	11926
Figure 3C
WT	CD19-/-
58.4	46
40.9	60
48	59.4
43.5	64.3
39.7	39.4
33.4	39
50.8	32.3
42.5	44.5
31.9
40.7

## Sheet: Figure 4
Figure 4B
CD19-/--PBS	CD19-/--TUDCA
99.6	90.1
95.4	87.1
96.8	83.5
95.1	81.1
91.1	78.8
95.1	86
96	84
93.2	94.1
91.9	75.9
88	81.1
85.6	72.8
73.4	68.5
	73.5
Figure 4C-D
Genotype	Treatment	density of leukocytes in lamina propria	extention of inflammation	epithelial changes/crypt hyperplasia	mucosal changes/villous blunting	Total Histology
cd19-/-	PBS gavage	1	1	1	1	4
cd19-/-	PBS gavage	2	1	3	3	9
cd19-/-	PBS gavage	1	1	1	1	4
cd19-/-	PBS gavage	1	1	1	1	4
cd19-/-	PBS gavage	1	1	2	2	6
cd19-/-	PBS gavage	1	1	2	1	5
cd19-/-	PBS gavage	1	1	1	1	4
cd19-/-	PBS gavage	2	2	2	2	8
cd19-/-	PBS gavage	2	1	2	2	7
cd19-/-	PBS gavage	2	1	3	3	9
cd19-/-	TUDCA gavage	1	1	0	0	2
cd19-/-	TUDCA gavage	1	1	0	0	2
cd19-/-	TUDCA gavage	1	1	0	0	2
cd19-/-	TUDCA gavage	0	0	0	0	0
cd19-/-	TUDCA gavage	1	1	1	1	4
cd19-/-	TUDCA gavage	1	1	1	1	4
cd19-/-	TUDCA gavage	1	1	0	1	3
cd19-/-	TUDCA gavage	1	1	1	1	4
cd19-/-	TUDCA gavage	1	1	0	0	2
Figure 4F-G
Genotype	Treatment	density of leukocytes in lamina propria	extention of inflammation	epithelial changes/crypt hyperplasia	mucosal changes/villous blunting	Total Histology
cd19-/-	cholestyramine	2	2	1	1	6
cd19-/-	cholestyramine	2	2	1	1	6
cd19-/-	cholestyramine	2	3	1	2	8
cd19-/-	cholestyramine	2	3	1	2	8
cd19-/-	cholestyramine	2	3	1	2	8
cd19-/-	cholestyramine	2	2	0	0	4
cd19-/-	cholestyramine	2	2	1	1	6
cd19-/-	cholestyramine	3	2	1	0	6
cd19-/-	control chow	2	1	3	2	8
cd19-/-	control chow	2	1	3	3	9
cd19-/-	control chow	1	1	1	1	4
cd19-/-	control chow	1	1	1	1	4
cd19-/-	control chow	1	1	1	1	4
cd19-/-	control chow	2	2	3	3	10
cd19-/-	control chow	1	1	1	1	4
cd19-/-	control chow	1	1	2	2	6

## Sheet: Figure 5
Figure 5B
CD19-/- B cell transfer	WT B cell transfer
94.2	95.6
86.4	75.1
87.2	69.8
91.6	67.9
97	85.3
97	76.8
87.8	85.1
92.2	88.6
	89.7
Figure 5C
CD19-/- B cell transfer	WT B cell transfer
234375	28571.4
285714	23076.9	analysis performed on log transformed data
230769	27777.8
740741	100000
400000	106667
322581	333333
285714	22727.3
238095	68181.8
342466	181818
	109091
Figure 5D
CD19-/- B cell transfer	WT B cell transfer
2000	4720
15200	769.231
4240	500
48000	4769.23
1555.56	1636.36
15428.6	6000
8857.14	10666.7
15000	4750
7000	6285.71
	1555.56
Figure 5E-F
Treatment	density of leukocytes in lamina propria	extention of inflammation	epithelial changes/crypt hyperplasia	mucosal changes/villous blunting	Total Histology
CD19 B cell transfer	1	1	1	2	5
CD19 B cell transfer	1	1	1	1	4
CD19 B cell transfer	2	1	2	2	7
CD19 B cell transfer	2	1	2	2	7
CD19 B cell transfer	2	1	2	2	7
CD19 B cell transfer	1	1	0	0	2
CD19 B cell transfer	2	1	2	2	7
CD19 B cell transfer	1	1	1	1	4
CD19 B cell transfer	2	1	2	1	6
WT B cell transfer	1	1	0	0	2
WT B cell transfer	0	0	0	0	0
WT B cell transfer	1	1	0	0	2
WT B cell transfer	1	1	0	0	2
WT B cell transfer	0	0	0	0	0
WT B cell transfer	0	0	0	0	0
WT B cell transfer	1	1	0	0	2
WT B cell transfer	1	1	0	0	2
WT B cell transfer	1	1	0	0	2
WT B cell transfer	1	1	0	0	2
Figure 5G
Sample_type	k__Bacteria;p__Actinobacteria;c__Actinobacteria	k__Bacteria;p__Actinobacteria;c__Coriobacteriia	k__Bacteria;p__Bacteroidetes;__	k__Bacteria;p__Bacteroidetes;c__Bacteroidia	k__Bacteria;p__Firmicutes;c__Bacilli	k__Bacteria;p__Firmicutes;c__Clostridia	k__Bacteria;p__Firmicutes;c__Erysipelotrichi	k__Bacteria;p__Proteobacteria;c__Alphaproteobacteria	k__Bacteria;p__Proteobacteria;c__Betaproteobacteria	k__Bacteria;p__Proteobacteria;c__Deltaproteobacteria	k__Bacteria;p__TM7;c__TM7-3	k__Bacteria;p__Tenericutes;c__Mollicutes	k__Bacteria;p__Verrucomicrobia;c__Verrucomicrobiae	Treatment	Treatment2
feces	725	333	115	2576	465	11777	5815	0	0	1339	9	35	813	post-Bcelltrans	CD19_Bcells
feces	417	196	117	2497	693	14712	3072	0	7	1805	0	36	450	post-Bcelltrans	CD19_Bcells
feces	3078	134	151	2997	2748	2010	10409	0	19	179	0	22	2254	post-Bcelltrans	CD19_Bcells
feces	1393	259	268	6250	1294	6349	8020	0	54	20	4	45	46	post-Bcelltrans	CD19_Bcells
feces	2496	360	192	3992	1140	1823	11750	4	23	259	0	6	1957	post-Bcelltrans	CD19_Bcells
feces	1206	280	373	8201	2491	2579	7447	12	25	37	0	46	1305	post-Bcelltrans	CD19_Bcells
feces	796	419	269	4916	100	10772	3797	9	3	1062	9	52	1798	post-Bcelltrans	WT_Bcells
feces	2847	366	125	3627	3268	2116	10220	5	53	130	0	18	1227	post-Bcelltrans	WT_Bcells
feces	3118	322	212	4702	331	2959	10375	0	46	186	7	59	1685	post-Bcelltrans	WT_Bcells
feces	3437	272	141	4077	127	2718	12383	0	61	129	19	28	610	post-Bcelltrans	WT_Bcells
feces	79	466	236	6337	203	11763	3388	0	32	991	0	29	478	post-Bcelltrans	WT_Bcells
feces	552	226	232	3800	3474	9844	4979	0	27	550	0	24	294	post-Bcelltrans	WT_Bcells
Sample_type	k__Bacteria;p__Actinobacteria;c__Actinobacteria	k__Bacteria;p__Actinobacteria;c__Coriobacteriia	k__Bacteria;p__Bacteroidetes;__	k__Bacteria;p__Bacteroidetes;c__Bacteroidia	k__Bacteria;p__Firmicutes;c__Bacilli	k__Bacteria;p__Firmicutes;c__Clostridia	k__Bacteria;p__Firmicutes;c__Erysipelotrichi	k__Bacteria;p__Proteobacteria;c__Alphaproteobacteria	k__Bacteria;p__Proteobacteria;c__Betaproteobacteria	k__Bacteria;p__Proteobacteria;c__Deltaproteobacteria	k__Bacteria;p__Proteobacteria;c__Gammaproteobacteria	k__Bacteria;p__TM7;c__TM7-3	k__Bacteria;p__Tenericutes;c__Mollicutes	k__Bacteria;p__Verrucomicrobia;c__Verrucomicrobiae	Treatment	Treatment2
ileal contents	4400	246	0	7	231	606	18233	18	0	147	6	3	2	103	post-Bcelltrans	CD19_Bcells
ileal contents	7175	230	0	29	547	391	15430	0	0	84	0	0	0	116	post-Bcelltrans	CD19_Bcells
ileal contents	5313	211	0	12	2952	441	13491	0	0	1300	6	3	0	273	post-Bcelltrans	CD19_Bcells
ileal contents	4725	217	0	15	4152	1016	13846	0	0	25	0	0	0	6	post-Bcelltrans	CD19_Bcells
ileal contents	3592	88	0	31	2774	1579	15506	2	0	401	6	0	0	23	post-Bcelltrans	CD19_Bcells
ileal contents	3414	422	0	41	4809	416	14620	15	25	74	3	2	0	161	post-Bcelltrans	CD19_Bcells
ileal contents	3692	890	0	4	373	1296	14414	0	0	3096	0	18	0	219	post-Bcelltrans	WT_Bcells
ileal contents	6060	250	0	223	92	330	15837	0	4	835	0	19	0	352	post-Bcelltrans	WT_Bcells
ileal contents	2654	205	0	0	140	1319	18985	0	0	549	2	3	0	145	post-Bcelltrans	WT_Bcells
ileal contents	760	233	0	30	767	276	21910	0	0	16	0	0	0	10	post-Bcelltrans	WT_Bcells
	read abundance per taxon derived from independent OUT tables generated for fecal and ileal communities
Figure 5H
Bacterial Clade	Pearson r	R2-coefficient
k__Bacteria;p__Actinobacteria;c__Actinobacteria	-0.2	0.04
k__Bacteria;p__Actinobacteria;c__Coriobacteriia	-0.42	0.17
k__Bacteria;p__Bacteroidetes;c__Bacteroidia	-0.64	0.41
k__Bacteria;p__Firmicutes;c__Bacilli	0.39	0.16
k__Bacteria;p__Firmicutes;c__Clostridia	-0.03	0.001
k__Bacteria;p__Firmicutes;c__Erysipelotrichi	0.05	0.003
k__Bacteria;p__Proteobacteria;c__Alphaproteobacteria	0	0
k__Bacteria;p__Proteobacteria;c__Betaproteobacteria	0	0
k__Bacteria;p__Proteobacteria;c__Deltaproteobacteria	-0.29	0.09
k__Bacteria;p__Proteobacteria;c__Gammaproteobacteria	0	0
k__Bacteria;p__TM7;c__TM7-3	0	0
k__Bacteria;p__Tenericutes;c__Mollicutes	0	0
k__Bacteria;p__Verrucomicrobia;c__Verrucomicrobiae	-0.24	0.06
	pearson r and r2 derived from comparisons of log transformed data
Figure 5I
Bacterial Clade	Pearson r	R2-coefficient
Actinobacteria	0.32	0.1
Coriobacteriia	-0.06	0.003
Bacteroidia	0.002	0
Bacilli	0.76	0.58
Clostridia	0.22	0.05
Erysipelotrichi	-0.57	0.33
Alphaproteobacteria	0	0
Betaproteobacteria	0	0
Deltaproteobacteria	0.16	0.03
Gammaproteobacteria	0	0
TM7	0	0
Mollicutes	0	0
Verrucomicrobiae	-0.21	0.04
	pearson r and r2 derived from comparisons of log transformed data

## Sheet: Figure 6
Figure 6A
WT	CD19-/-
18784	17870.9
18856	25387.6
20455	23506.1
23400.8	24078.8
25153.4	22334.6
24003.7	22418.6
20471.4	23285.4
20631	14693.7
18811.2	24055.2
23020	47157.6
24151.1	28154.2
19158.9	33116.9
19307.2	27508.7
26210.2	26323.4
	43604.4
Figure 6B
Genotype	EC:3.5.1.24	Ileal BA conc
cd19-/-	4.40462	3.71369
cd19-/-	4.37118	3.88536		data is shown log transformed (base-10)
cd19-/-	4.38163	4.617
cd19-/-	4.34898	2.80811
cd19-/-	4.35061	3.03476
cd19-/-	4.36708	4.39445
cd19-/-	4.38121	3.09108
cd19-/-	4.44954	3.94448
cd19-/-	4.43947	3.51188
cd19-/-	4.42034	4.27107
wt	4.27379	2.51055
wt	4.27545	1.80163
wt	4.3108	1.85532
wt	4.4006	2.04922
wt	4.38028	2.05308
wt	4.31115	2.13354
wt	4.31452	2.63347
wt	4.27442	1.97004
wt	4.36211	2.30103
wt	4.38294	1.95139
wt	4.28237	1.46852
wt	4.41847	2.47349
Figure 6C
WT	CD19-/-
133.406	51.5221
29.3017	337.213
58.3053	1.85991
180.5	111.724
426.37	72.5027
481.923	8.66417
137.869	152.781
259.902	140.519
290.033	15.7485
375.711	215.935
2094.83	117.913
147.445	268.879
231.079	188.32
41.3844	11.8608
Figure 6D
Genotype	EC:4.2.1.106	Ileal BA conc
cd19-/-	1.71199	3.43669		data is shown log transformed (base-10)
cd19-/-	2.5279	3.71369
cd19-/-	0.269491	3.88536
cd19-/-	2.04815	4.617
cd19-/-	1.86035	3.03476
cd19-/-	0.937727	4.39445
cd19-/-	2.18407	4.12057
cd19-/-	2.14773	3.09108
cd19-/-	1.19724	3.65896
cd19-/-	2.33432	3.94448
cd19-/-	2.07156	3.60746
cd19-/-	2.42956	3.51188
cd19-/-	2.2749	4.27107
cd19-/-	1.07411	3.39043
wt	2.12518	2.51055
wt	1.46689	1.80163
wt	1.76571	1.85532
wt	2.62979	2.04922
wt	2.68298	2.05308
wt	2.13947	2.13354
wt	2.41481	2.63347
wt	2.46245	1.97004
wt	2.57485	2.30103
wt	3.32115	1.95139
wt	2.16863	1.46852
wt	1.61684	2.47349
Figure 6E
Genotype	Lactobacilli abundance	BSH gene abundance
cd19-/-	2280	17870.9
cd19-/-	9879	23506.1
cd19-/-	7029	24078.8
cd19-/-	11792	22334.6
cd19-/-	5524	22418.6
cd19-/-	10944	23285.4
cd19-/-	617	14693.7
cd19-/-	15599	47157.6
cd19-/-	5362	28154.2
cd19-/-	12466	33116.9
cd19-/-	5997	27508.7
cd19-/-	3893	26323.4
cd19-/-	30942	43604.4
wt	2723	18784
wt	1914	18856
wt	2010	20455
wt	2563	23400.8
wt	3988	25153.4
wt	6884	24003.7
wt	4092	20471.4
wt	1130	18811.2
wt	3645	23020
wt	17052	24151.1
wt	1104	19307.2
wt	12291	26210.2
Figure 6F
Bile Acid	bsh gene abundance x WT bile acid abundance' Pearson r	bsh gene abundance x KO bile acid abundance' Pearson r
CA	-0.07	-0.84
CDCA	0.04	0.005
DCA	0.12	-0.12
HDCA	0.1	-0.72
LCA	0.37	-0.55
MCA(a)	0.31	-0.73
MCA(b)	0.38	-0.85
MCA(o)	-0.01	-0.68
UDCA	0.01	-0.21
GCA	-0.15	0.48
GCDCA	-0.25	0.88
GDCA	-0.15	0.65
GLCA	0	0
GUDCA	-0.42	0.64
TCA	-0.61	0.91
TCDCA	-0.4	0.85
TDCA	-0.39	0.92
TLCA	-0.4	0.86
TMCA(a+b)	-0.5	0.86
TUDCA	-0.45	0.97
	pearson r and r2 were derived from comparison of log transformed data
Figure 6G-H
Sample_type	Genotype	TCA-d4	CA-d4
ileal contents	cd19-/-	0.840893	0.0111699
ileal contents	cd19-/-	0.751543	0.305438
ileal contents	cd19-/-	0.492048	0.30315
ileal contents	cd19-/-	0.752749	0.162268
ileal contents	cd19-/-	0.711727	0.297249
ileal contents	cd19-/-	0.627286	0.737572
ileal contents	cd19-/-	0.851643	0.316632
ileal contents	cd19-/-	1.20464	0.274313
ileal contents	cd19-/-	0.707636	0.884665
ileal contents	cd19-/-	1.16789	0.711311
ileal contents	wt	0.161849	1.75226
ileal contents	wt	0.54629	0.960566
ileal contents	wt	0.0897517	1.94626
ileal contents	wt	0.914066	0.654841
ileal contents	wt	0.0880293	1.56559
ileal contents	wt	0.959179	0.603724
ileal contents	wt	0.690599	1.79585
ileal contents	wt	0.768092	0.849295
ileal contents	wt	0.813133	1.40016
feces	cd19-/-	1.28976	0.693235
feces	cd19-/-	1.58354	0.96859
feces	cd19-/-	2.09121	0.253538
feces	cd19-/-	2.1202	0.290762
feces	cd19-/-	1.40383	0.478194
feces	cd19-/-	0.935176	0.953635
feces	cd19-/-	1.48706	0.581236
feces	cd19-/-	1.16403	0.927587
feces	cd19-/-	0.868835	1.14604
feces	cd19-/-	0.879438	0.721666
feces	cd19-/-	1.45057	0.414799
feces	cd19-/-	1.96479	0.298322
feces	cd19-/-	1.51346	0.35124
feces	cd19-/-	1.28371	1.14029
feces	cd19-/-	1.82086	0.29561
feces	wt	2.00776	0.21952
feces	wt	1.53101	1.04172
feces	wt	1.65979	0.453502
feces	wt	1.40238	0.379465
feces	wt	1.71155	0.349144
feces	wt	1.90075	0.424577
feces	wt	2.03335	0.296226
feces	wt	1.01255	0.72861
feces	wt	1.8121	0.414101
feces	wt	0.953236	0.764436
feces	wt	0.890964	0.598205
feces	wt	0.859296	0.718092
feces	wt	0.716183	0.888556
feces	wt	1.63638	0.575156
feces	wt	1.34521	0.891719
Figure 6I
Sample_type	CD19-/- B cell transfer	WT B cell transfer
#fecal bsh gene copies	7673.86	7553.64
#fecal bsh gene copies	7690.38	9394.45
#fecal bsh gene copies	10389.1	10599.8
#fecal bsh gene copies	10383.1	10377.4
#fecal bsh gene copies	10911.8	10325.2
#fecal bsh gene copies	12777.1	7828.66
#fecal bsh gene copies		8031.9
#fecal bsh gene copies		12329.8
#ileal bsh gene copies	18549.7	9615.99
#ileal bsh gene copies	13377.5	11741.5
#ileal bsh gene copies	11229.6	9321.9
#ileal bsh gene copies	14737.2	9637.79
#ileal bsh gene copies	18844.1	14467.6
#ileal bsh gene copies	12241.1
#ileal bsh gene copies	14040.4
Figure 6J
Sample_type	Genotype	bsh gene copies	SI Enteropathy Score
feces	CD19 B cell transfer	7673.86	5
feces	CD19 B cell transfer	7690.38	4
feces	CD19 B cell transfer	10389.1	7
feces	CD19 B cell transfer	12777.1	2
feces	CD19 B cell transfer	10383.1	4
feces	CD19 B cell transfer	10911.8	6
feces	WT B cell transfer	7553.64	2
feces	WT B cell transfer	10377.4	0
feces	WT B cell transfer	10325.2	0
feces	WT B cell transfer	7828.66	2
feces	WT B cell transfer	8031.9	2
ileal contents	CD19 B cell transfer	10678.2	5
ileal contents	CD19 B cell transfer	13137.6	4
ileal contents	CD19 B cell transfer	18549.7	7
ileal contents	CD19 B cell transfer	13377.5	7
ileal contents	CD19 B cell transfer	14737.2	2
ileal contents	CD19 B cell transfer	18844.1	7
ileal contents	CD19 B cell transfer	12241.1	4
ileal contents	CD19 B cell transfer	14040.4	6
ileal contents	WT B cell transfer	9615.99	2
ileal contents	WT B cell transfer	11741.5	0
ileal contents	WT B cell transfer	9321.9	0
ileal contents	WT B cell transfer	9637.79	2
ileal contents	WT B cell transfer	14467.6	2

## Sheet: Figure 7
Figure 7B
Genotype	Treatment	B.THETA Copies/ng DNA	TOTAL EUBACTERIA Copies/ng DNA
cd19-/-	colonized with WT B.thetaiotamicron	3.79681e+06	162480449
cd19-/-	colonized with WT B.thetaiotamicron	2.92607e+06	177291766
cd19-/-	colonized with WT B.thetaiotamicron	2.92963e+06	194523062
cd19-/-	colonized with WT B.thetaiotamicron	7.16473e+06	235001258
cd19-/-	colonized with WT B.thetaiotamicron	391230	162931782
cd19-/-	colonized with WT B.thetaiotamicron	940434	214628611
cd19-/-	colonized with WT B.thetaiotamicron	722483	188454411
cd19-/-	colonized with Δbsh B.thetaiotamicron	656853	221217269
cd19-/-	colonized with Δbsh B.thetaiotamicron	3.63504e+06	264693046
cd19-/-	colonized with Δbsh B.thetaiotamicron	1.99855e+06	235203825
cd19-/-	colonized with Δbsh B.thetaiotamicron	1.68218e+06	267478688
cd19-/-	colonized with Δbsh B.thetaiotamicron	2.63867e+06	223719191
cd19-/-	colonized with Δbsh B.thetaiotamicron	721315	122149287
cd19-/-	colonized with Δbsh B.thetaiotamicron	1.23467e+06	154634533
cd19-/-	colonized with Δbsh B.thetaiotamicron	1.27009e+06	206012017
cd19-/-	colonized with Δbsh B.thetaiotamicron	1.15009e+06	274736061
Figure 7C
CD19-/- colonized with WT B.theta	CD19-/- colonized with Δbsh B.theta
11754.4	14724.6
22021	13437.5
18843	11339
21132.5	7142.86
11565.9	10869
	7582.09
Figure 7D-E
Source data provided as Supplementary Data File 1
Figure 7F-G
Animal ID	Genotype	Treatment	density of leukocytes in lamina propria	extention of inflammation	epithelial changes/crypt hyperplasia	mucosal changes/villous blunting	Total Histology
CD248-1	cd19-/-	CD19-/- colonized with Δbsh B.theta	1	1	1	1	4
CD251	cd19-/-	CD19-/- colonized with Δbsh B.theta	1	1	1	1	4
CD252	cd19-/-	CD19-/- colonized with Δbsh B.theta	2	1	2	1	6
CD254	cd19-/-	CD19-/- colonized with Δbsh B.theta	1	1	0	0	2
CD255	cd19-/-	CD19-/- colonized with Δbsh B.theta	1	1	0	0	2
CD256	cd19-/-	CD19-/- colonized with Δbsh B.theta	1	1	0	0	2
CD257	cd19-/-	CD19-/- colonized with Δbsh B.theta	2	1	1	1	5
CD248-2	cd19-/-	CD19-/- colonized with Δbsh B.theta	1	1	1	0	3
CD245	cd19-/-	CD19-/- colonized with WT B.theta	2	1	2	2	7
CD246	cd19-/-	CD19-/- colonized with WT B.theta	2	2	3	3	10
CD247	cd19-/-	CD19-/- colonized with WT B.theta	2	1	2	2	7
CD253	cd19-/-	CD19-/- colonized with WT B.theta	2	2	3	2	9
CD258	cd19-/-	CD19-/- colonized with WT B.theta	2	2	3	3	10
CD259	cd19-/-	CD19-/- colonized with WT B.theta	1	1	1	1	4
CD260	cd19-/-	CD19-/- colonized with WT B.theta	2	1	2	2	7

## Sheet: Supp. Figure 1
	leukocytosis											inflammation											crypt hyperplasia											villous blunting
WT duodenum	0	0	1	0	1							0	0	1	0	1							0	0	0	0	0							0	0	0	0	0
CD19 duodenum	0	0	1	1	1							0	0	1	1	1							0	0	0	0	0							0	0	0	0	0
WT jejunum	0	0	1	0	0							0	0	1	0	0							0	0	0	0	0							0	0	0	0	0
CD19-/- jejunum	0	0	1	2	0							0	0	1	1	0							0	0	0	0	0							0	0	0	0	0
WT ileum	0	0	0	0	0	0						0	0	0	0	0	0						0	0	0	0	0	0						0	0	0	0	0	0
KO ileum	2	2	2	3	1	2	1	1	1	2	2	1	2	1	2	1	2	1	1	1	1	1	2	3	2	3	1	2	0	1	0	1	1	2	3	2	2	1	2	0	1	0	1	1

## Sheet: Supp. Figure 2
Raw data provided as Supplementary Data 1 File with manuscript

## Sheet: Supp. Figure 3
Raw data provided as Supplementary Data 1 File with manuscript

[truncated: 11 more sheets: Supp. Figure 4, Supp. Figure 5, Supp. Figure 6, Supp. Figure 7, Supp. Figure 8, Supp. Figure 9, Supp. Figure 10, Supp. Figure 11, Supp. Figure 12, Supp. Figure 13, Supp. Figure 14]
